# Supplementary material for: Determination of Key Components in the Bombyx mori p53 Apoptosis Regulation Network Using Y2H-Seq
Source: Insects. 2023 Apr 5;14(4):362. doi: 10.3390/insects14040362 (PMC10146131; doi:10.3390/insects14040362)
Supplement: Supplementary file 1 [file insects-14-00362-s001.zip]

Archive with 5 entries (5 files):
- Supplementary Data S1.xlsx
- Supplementary Data S2.xlsx
- Supplementary Data S3 BP.xlsx
- Supplementary Data S4 motifout.xlsx
- Supplementary Figures.pdf
