# Supplementary material for: Determination of Key Components in the Bombyx mori p53 Apoptosis Regulation Network Using Y2H-Seq
Source: Insects. 2023 Apr 5;14(4):362. doi: 10.3390/insects14040362 (PMC10146131; doi:10.3390/insects14040362)
Supplement: Supplementary file 1 [file insects-14-00362-s001.zip › Supplementary Data S1.xlsx]

## Sheet: Sheet0
yourlist:M202203305BF3C56A578D7D6DFD1FC81EE5DA7730481DB83	Entry name	Protein names	Gene names(KEGG ID)	`	Length	Organism
BGIBMGA010634-TA	H9JM81_BOMMO	Uncharacterized protein			297	Bombyx mori (Silk moth)
BGIBMGA012546-TA	H9JSN5_BOMMO	Uncharacterized protein			135	Bombyx mori (Silk moth)
BGIBMGA005550-TA	Q2F687_BOMMO	Histone H3	778457		136	Bombyx mori (Silk moth)
BGIBMGA009419-TA	H9JIR8_BOMMO	PUA domain-containing protein			204	Bombyx mori (Silk moth)
BGIBMGA003337-TA	H9J1F0_BOMMO	Uncharacterized protein			253	Bombyx mori (Silk moth)
BGIBMGA011920-TA	H9JQW4_BOMMO	Cleavage and polyadenylation specificity factor subunit 4		TF	379	Bombyx mori (Silk moth)
BGIBMGA007661-TA	Q5UAT3_BOMMO	60S ribosomal protein L7a	RpL7A 692662		268	Bombyx mori (Silk moth)
BGIBMGA005576-TA	H9J7T4_BOMMO	Uncharacterized protein			344	Bombyx mori (Silk moth)
BGIBMGA005577-TA	H9J7T5_BOMMO	Uncharacterized protein			267	Bombyx mori (Silk moth)
BGIBMGA002837-TA	H9J002_BOMMO	Pre-mRNA-processing factor 19 (EC 2.3.2.27)			497	Bombyx mori (Silk moth)
BGIBMGA007477-TA	H9JD80_BOMMO	Uncharacterized protein			319	Bombyx mori (Silk moth)
BGIBMGA007889-TA	H9JEE2_BOMMO	Eukaryotic translation initiation factor 3 subunit I (eIF3i)			337	Bombyx mori (Silk moth)
BGIBMGA010974-TA	H9JN71_BOMMO	Uncharacterized protein			429	Bombyx mori (Silk moth)
BGIBMGA011028-TA	H9JNC5_BOMMO	CARD domain-containing protein			1806	Bombyx mori (Silk moth)
BGIBMGA013392-TA	H9JV29_BOMMO	Inositol 1,4,5-trisphosphate receptor			2587	Bombyx mori (Silk moth)
BGIBMGA004191-TA	Q3L234_BOMMO	Zinc finger protein	692655		143	Bombyx mori (Silk moth)
BGIBMGA008954-TA	H9JHF7_BOMMO	Uncharacterized protein	101739559		431	Bombyx mori (Silk moth)
BGIBMGA005302-TA	D0VEQ4_BOMMO	Putative cuticle protein CPH43	CPH43		168	Bombyx mori (Silk moth)
BGIBMGA005303-TA	A7L9U7_BOMMO	Putative cuticle protein CPH44	CPH44 CPH43		74	Bombyx mori (Silk moth)
BGIBMGA013778-TA	H9JW65_BOMMO	Uncharacterized protein			91	Bombyx mori (Silk moth)
BGIBMGA007710-TA	Q5UAN9_BOMMO	Ribosomal protein S5	RpS5 692715		219	Bombyx mori (Silk moth)
BGIBMGA002915-TA	H9J080_BOMMO	BZIP domain-containing protein		TF	186	Bombyx mori (Silk moth)
BGIBMGA006132-TA	H9J9E0_BOMMO	Uncharacterized protein		TF	323	Bombyx mori (Silk moth)
BGIBMGA006232-TA	H9J9N9_BOMMO	Uncharacterized protein		TF	417	Bombyx mori (Silk moth)
BGIBMGA010685-TA	H9JMD2_BOMMO	Uncharacterized protein		TF	738	Bombyx mori (Silk moth)
BGIBMGA010719-TA	H9JMG6_BOMMO	Uncharacterized protein		TF	338	Bombyx mori (Silk moth)
BGIBMGA004944-TA	H9J603_BOMMO	BHLH domain-containing protein		TF	754	Bombyx mori (Silk moth)
BGIBMGA008370-TA	H9JFS3_BOMMO	BHLH domain-containing protein		TF	217	Bombyx mori (Silk moth)
BGIBMGA005626-TA	H9J7Y4_BOMMO	Uncharacterized protein		TF	515	Bombyx mori (Silk moth)
BGIBMGA009425-TA	H9JIS4_BOMMO	Uncharacterized protein	101743927	TF	845	Bombyx mori (Silk moth)
BGIBMGA000118-TA	H9IS91_BOMMO	Protein kinase domain-containing protein		Kinase	900	Bombyx mori (Silk moth)
BGIBMGA002014-TA	H9IXN1_BOMMO	PRP4 pre-mRNA-processing factor 4 homolog (EC 2.7.11.1) (Serine/threonine-protein kinase PRP4 homolog)		Kinase	961	Bombyx mori (Silk moth)
BGIBMGA006037-TA	H9J945_BOMMO	Protein kinase domain-containing protein		Kinase	495	Bombyx mori (Silk moth)
BGIBMGA006552-TA	H9JAK7_BOMMO	Protein kinase domain-containing protein		Kinase	684	Bombyx mori (Silk moth)
BGIBMGA006801-TA	H9JBA6_BOMMO	Protein kinase domain-containing protein		Kinase	809	Bombyx mori (Silk moth)
BGIBMGA006891-TA	H9JBJ6_BOMMO	Guanylate cyclase (EC 4.6.1.2)		Kinase	1306	Bombyx mori (Silk moth)
BGIBMGA009883-TA	H9JK32_BOMMO	Protein kinase domain-containing protein		Kinase	948	Bombyx mori (Silk moth)
BGIBMGA012119-TA	H9JRF9_BOMMO	Protein kinase domain-containing protein	101744627	Kinase	452	Bombyx mori (Silk moth)
BGIBMGA013134-TA	O17507_BOMMO	Bm cdc2	693060	Kinase	319	Bombyx mori (Silk moth)
BGIBMGA005561-TA	H9J7R9_BOMMO	PK_Tyr_Ser-Thr domain-containing protein		Kinase	2841	Bombyx mori (Silk moth)
BGIBMGA000066-TA	Q5UAQ6_BOMMO	60S ribosomal protein L32	RpL32		134	Bombyx mori (Silk moth)
BGIBMGA000069-TA	H9IS43_BOMMO	Plus3 domain-containing protein	101743014		763	Bombyx mori (Silk moth)
BGIBMGA000092-TA	H9IS66_BOMMO	Uncharacterized protein			427	Bombyx mori (Silk moth)
BGIBMGA000125-TA	H9IS98_BOMMO	Exodeoxyribonuclease III (EC 3.1.11.2)	101738032		300	Bombyx mori (Silk moth)
BGIBMGA000204-TA	H9ISH7_BOMMO	HDAC_interact domain-containing protein			1039	Bombyx mori (Silk moth)
BGIBMGA000367-TA	I1E4Y7_BOMMO	Eukaryotic translation initiation factor 3 subunit G (eIF3g) (Eukaryotic translation initiation factor 3 RNA-binding subunit) (eIF-3 RNA-binding subunit) (Eukaryotic translation initiation factor 3 subunit 4)			274	Bombyx mori (Silk moth)
BGIBMGA000394-TA	H9IT15_BOMMO	GPN-loop GTPase 2			356	Bombyx mori (Silk moth)
BGIBMGA000395-TA	H9IT16_BOMMO	Uncharacterized protein			51	Bombyx mori (Silk moth)
BGIBMGA000446-TA	H9IT67_BOMMO	Uncharacterized protein			516	Bombyx mori (Silk moth)
BGIBMGA000511-TA	Q1HPX9_BOMMO	3-hydroxyacyl-CoA dehydrogenase	732961		255	Bombyx mori (Silk moth)
BGIBMGA000526-TA	H9ITE6_BOMMO	CSD domain-containing protein			259	Bombyx mori (Silk moth)
BGIBMGA000532-TA	H9ITF2_BOMMO	Bromo domain-containing protein			1994	Bombyx mori (Silk moth)
BGIBMGA000542-TA	H9ITG2_BOMMO	AAA domain-containing protein			631	Bombyx mori (Silk moth)
BGIBMGA000559-TA	H9ITH9_BOMMO	Triosephosphate isomerase (EC 5.3.1.1)			174	Bombyx mori (Silk moth)
BGIBMGA000722-TA	H9ITZ2_BOMMO	SURF1-like protein			257	Bombyx mori (Silk moth)
BGIBMGA000753-TA	H9IU23_BOMMO	Uncharacterized protein			992	Bombyx mori (Silk moth)
BGIBMGA000757-TA	H9IU27_BOMMO	Uncharacterized protein			1005	Bombyx mori (Silk moth)
BGIBMGA000853-TA	H9IUC3_BOMMO	Histone acetyltransferase (EC 2.3.1.48)			1573	Bombyx mori (Silk moth)
BGIBMGA000855-TA	H9IUC5_BOMMO	Uncharacterized protein			1605	Bombyx mori (Silk moth)
BGIBMGA000865-TA	H9IUD5_BOMMO	Protein FAM50 homolog	101745385		339	Bombyx mori (Silk moth)
BGIBMGA000867-TA	Q5UAP3_BOMMO	40S ribosomal protein S2	RpS2 732854		261	Bombyx mori (Silk moth)
BGIBMGA000921-TA	H9IUJ1_BOMMO	ER membrane protein complex subunit 10			196	Bombyx mori (Silk moth)
BGIBMGA000948-TA	H9IUL8_BOMMO	Anaphase-promoting complex subunit 10			182	Bombyx mori (Silk moth)
BGIBMGA000959-TA	H9IUM9_BOMMO	60S ribosomal protein L31			124	Bombyx mori (Silk moth)
BGIBMGA000971-TA	H9IUP1_BOMMO	Uncharacterized protein	101737354		142	Bombyx mori (Silk moth)
BGIBMGA001043-TA	H9IUW3_BOMMO	60S ribosomal protein L27a			138	Bombyx mori (Silk moth)
BGIBMGA001106-TA	Q5UAR8_BOMMO	60S ribosomal protein L21	RpL21 692697		159	Bombyx mori (Silk moth)
BGIBMGA001124-TA	H9IV44_BOMMO	DNA-(apurinic or apyrimidinic site) endonuclease (EC 3.1.-.-)	101739740		632	Bombyx mori (Silk moth)
BGIBMGA001136-TA	H9IV56_BOMMO	Signal peptidase complex subunit 3 (EC 3.4.-.-)			109	Bombyx mori (Silk moth)
BGIBMGA001165-TA	H9IV85_BOMMO	Dynamin-1-like protein (EC 3.6.5.5)			612	Bombyx mori (Silk moth)
BGIBMGA001175-TA	H9IV95_BOMMO	Uncharacterized protein			468	Bombyx mori (Silk moth)
BGIBMGA001186-TA	Q0N2S0_BOMMO	Signal recognition particle 9 kDa protein (SRP9)	SRP9 778522		78	Bombyx mori (Silk moth)
BGIBMGA001194-TA	H9IVB4_BOMMO	Glutaminyl-tRNA synthetase			2195	Bombyx mori (Silk moth)
BGIBMGA001243-TA	H9IVG3_BOMMO	S10_plectin domain-containing protein			176	Bombyx mori (Silk moth)
BGIBMGA001258-TA	H9IVH8_BOMMO	Uncharacterized protein	733071		219	Bombyx mori (Silk moth)
BGIBMGA001282-TA	H9IVK2_BOMMO	Uncharacterized protein			531	Bombyx mori (Silk moth)
BGIBMGA001303-TA	H9IVM3_BOMMO	Uncharacterized protein			590	Bombyx mori (Silk moth)
BGIBMGA001336-TA	H9IVQ5_BOMMO	RNA helicase (EC 3.6.4.13)			379	Bombyx mori (Silk moth)
BGIBMGA001363-TA	H9IVT2_BOMMO	40S ribosomal protein S21			81	Bombyx mori (Silk moth)
BGIBMGA001401-TA	H9IVX0_BOMMO	Deacetylase sirtuin-type domain-containing protein	101745097		370	Bombyx mori (Silk moth)
BGIBMGA001415-TA	H9IVY4_BOMMO	Uncharacterized protein	101742698		913	Bombyx mori (Silk moth)
BGIBMGA001471-TA	Q66SV9_BOMMO	40S ribosomal protein S15	S15 RpS15		147	Bombyx mori (Silk moth)
BGIBMGA001483-TA	H9IW52_BOMMO	40S ribosomal protein S17			139	Bombyx mori (Silk moth)
BGIBMGA001490-TA	Q4JI71_BOMMO	FK506-binding protein (EC 5.2.1.8)	FKBP45 692771		402	Bombyx mori (Silk moth)
BGIBMGA001501-TA	H9IW70_BOMMO	40S ribosomal protein S6			253	Bombyx mori (Silk moth)
BGIBMGA001549-TA	H9IWB8_BOMMO	Uncharacterized protein	101740600		153	Bombyx mori (Silk moth)
BGIBMGA001581-TA	H9IWF0_BOMMO	MRG domain-containing protein			307	Bombyx mori (Silk moth)
BGIBMGA001600-TA	H9IWG8_BOMMO	Uncharacterized protein			449	Bombyx mori (Silk moth)
BGIBMGA001613-TA	H9IWI1_BOMMO	Galactose-1-phosphate uridylyltransferase (EC 2.7.7.12)			378	Bombyx mori (Silk moth)
BGIBMGA001669-TA	H9IWN7_BOMMO	Uncharacterized protein			326	Bombyx mori (Silk moth)
BGIBMGA001780-TA	H9IWZ7_BOMMO	MFS domain-containing protein	105841947		487	Bombyx mori (Silk moth)
BGIBMGA001800-TA	H9IX17_BOMMO	Ribos_L4_asso_C domain-containing protein	692659		434	Bombyx mori (Silk moth)
BGIBMGA001991-TA	Q5UAQ2_BOMMO	60S ribosomal protein L36	RpL36 692708		119	Bombyx mori (Silk moth)
BGIBMGA001992-TA	H9IXK9_BOMMO	Rho-GAP domain-containing protein			146	Bombyx mori (Silk moth)
BGIBMGA002020-TA	H9IXN7_BOMMO	Uncharacterized protein			975	Bombyx mori (Silk moth)
BGIBMGA002186-TA	Q6T3A7_BOMMO	Thiol peroxiredoxin	692638		195	Bombyx mori (Silk moth)
BGIBMGA002247-TA	H9IYB4_BOMMO	Helicase C-terminal domain-containing protein			925	Bombyx mori (Silk moth)
BGIBMGA002343-TA	H9IYK9_BOMMO	RING-type domain-containing protein			384	Bombyx mori (Silk moth)
BGIBMGA002381-TA	Q8N0P2_BOMMO	Heat shock cognate protein (Heat shock cognate protein; Heat shock protein 70) (Heat shock protein 70)	BmHSC70-4 Hsc70-4		649	Bombyx mori (Silk moth)
BGIBMGA002402-TA	H9IYR8_BOMMO	PX domain-containing protein			464	Bombyx mori (Silk moth)
BGIBMGA002405-TA	RS14_BOMMO	40S ribosomal protein S14	RpS14		151	Bombyx mori (Silk moth)
BGIBMGA002412-TA	H9IYS7_BOMMO	Uncharacterized protein	101735345		2103	Bombyx mori (Silk moth)
BGIBMGA002424-TA	H9IYT9_BOMMO	MPN domain-containing protein			404	Bombyx mori (Silk moth)
BGIBMGA002429-TA	H9IYU4_BOMMO	Peptidyl-prolyl cis-trans isomerase (PPIase) (EC 5.2.1.8)			165	Bombyx mori (Silk moth)
BGIBMGA002439-TA	H9IYV4_BOMMO	Uncharacterized protein	101741225		405	Bombyx mori (Silk moth)
BGIBMGA002462-TA	H9IYX7_BOMMO	AICAR transformylase/inosine monophosphate cyclohydrolase (EC 2.1.2.3) (EC 3.5.4.10) (Bifunctional purine biosynthesis protein ATIC)			589	Bombyx mori (Silk moth)
BGIBMGA002504-TA	H9IZ19_BOMMO	Uncharacterized protein	101735890		193	Bombyx mori (Silk moth)
BGIBMGA002572-TA	H9IZ87_BOMMO	Ribosomal protein L19			235	Bombyx mori (Silk moth)
BGIBMGA002640-TA	E5EVW1_BOMMO	Ubiquitin carboxyl-terminal hydrolase (EC 3.4.19.12)	101746072		230	Bombyx mori (Silk moth)
BGIBMGA002644-TA	H9IZF9_BOMMO	14_3_3 domain-containing protein			313	Bombyx mori (Silk moth)
BGIBMGA002654-TA	H9IZG9_BOMMO	Uncharacterized protein	101744385		607	Bombyx mori (Silk moth)
BGIBMGA002779-TA	H9IZU4_BOMMO	FACT complex subunit	101744446		1136	Bombyx mori (Silk moth)
BGIBMGA002783-TA	H9IZU8_BOMMO	SAM_MT_RSMB_NOP domain-containing protein			663	Bombyx mori (Silk moth)
BGIBMGA002790-TA	H9IZV5_BOMMO	MPN domain-containing protein			348	Bombyx mori (Silk moth)
BGIBMGA002811-TA	Q5UAT0_BOMMO	Ribosomal protein L10	RpL10		219	Bombyx mori (Silk moth)
BGIBMGA002913-TA	H9J078_BOMMO	Uncharacterized protein	101741997		203	Bombyx mori (Silk moth)
BGIBMGA002933-TA	H9J098_BOMMO	Uncharacterized protein	101745699		246	Bombyx mori (Silk moth)
BGIBMGA003045-TA	H9J0K8_BOMMO	Uncharacterized protein			1115	Bombyx mori (Silk moth)
BGIBMGA003073-TA	H9J0N6_BOMMO	Translationally-controlled tumor protein homolog	732859		166	Bombyx mori (Silk moth)
BGIBMGA003155-TA	H9J0W8_BOMMO	Uncharacterized protein			364	Bombyx mori (Silk moth)
BGIBMGA003191-TA	H9J104_BOMMO	Uncharacterized protein	101742074		297	Bombyx mori (Silk moth)
BGIBMGA003197-TA	H9J110_BOMMO	40S ribosomal protein S18			137	Bombyx mori (Silk moth)
BGIBMGA003211-TA	H9J124_BOMMO	Geranylgeranyl transferase type-2 subunit alpha (EC 2.5.1.60) (Geranylgeranyl transferase type II subunit alpha)			455	Bombyx mori (Silk moth)
BGIBMGA003221-TA	H9J134_BOMMO	Uncharacterized protein			563	Bombyx mori (Silk moth)
BGIBMGA003223-TA	H9J136_BOMMO	DUF4210 domain-containing protein			899	Bombyx mori (Silk moth)
BGIBMGA003226-TA	H9J139_BOMMO	Uncharacterized protein	101740401		553	Bombyx mori (Silk moth)
BGIBMGA003309-TA	Q5UAU1_BOMMO	60S acidic ribosomal protein P0	RpP0		316	Bombyx mori (Silk moth)
BGIBMGA003318-TA	H9J1D1_BOMMO	Replication factor C subunit 1	101736557		1050	Bombyx mori (Silk moth)
BGIBMGA003335-TA	H9J1E8_BOMMO	Proteasome endopeptidase complex (EC 3.4.25.1)	101745852		225	Bombyx mori (Silk moth)
BGIBMGA003397-TA	Q5UAN6_BOMMO	40S ribosomal protein S8	RpS8 692717		208	Bombyx mori (Silk moth)
BGIBMGA003412-TA	H9J1M5_BOMMO	Uncharacterized protein			112	Bombyx mori (Silk moth)
BGIBMGA003457-TA	Q2F5M0_BOMMO	Small monomeric GTPase (EC 3.6.5.2)	693109		180	Bombyx mori (Silk moth)
BGIBMGA003469-TA	H9J1T2_BOMMO	Uncharacterized protein			464	Bombyx mori (Silk moth)
BGIBMGA003475-TA	Q9BPS1_BOMMO	Elongation factor 1 delta	ef-1d 692393		262	Bombyx mori (Silk moth)
BGIBMGA003521-TA	H9J1Y4_BOMMO	Uncharacterized protein	101735661		1806	Bombyx mori (Silk moth)
BGIBMGA003544-TA	H9J207_BOMMO	Cytochrome b-c1 complex subunit 7			100	Bombyx mori (Silk moth)
BGIBMGA003549-TA	H9J212_BOMMO	RF_PROK_I domain-containing protein			371	Bombyx mori (Silk moth)
BGIBMGA003608-TA	H9J271_BOMMO	Elongation factor 1-alpha	EF1a		463	Bombyx mori (Silk moth)
BGIBMGA003675-TA	H9J2D8_BOMMO	Uncharacterized protein			257	Bombyx mori (Silk moth)
BGIBMGA003726-TA	Q5UAS6_BOMMO	60S ribosomal protein L13	RpL13 692667		220	Bombyx mori (Silk moth)
BGIBMGA003729-TA	H9J2J2_BOMMO	DUF2040 domain-containing protein	101737367		367	Bombyx mori (Silk moth)
BGIBMGA003805-TA	H9J2R8_BOMMO	SUI1 domain-containing protein			303	Bombyx mori (Silk moth)
BGIBMGA003828-TA	H9J2U1_BOMMO	Uncharacterized protein	101743500		129	Bombyx mori (Silk moth)
BGIBMGA003829-TA	H9J2U2_BOMMO	ADP/ATP translocase (ADP,ATP carrier protein)			277	Bombyx mori (Silk moth)
BGIBMGA003923-TA	Q6PUF7_BOMMO	40S ribosomal protein S24	100101150 RpS24		132	Bombyx mori (Silk moth)
BGIBMGA003977-TA	H9J390_BOMMO	Seryl-tRNA synthetase (EC 6.1.1.11)	101743384		494	Bombyx mori (Silk moth)
BGIBMGA003978-TA	Q5UAS7_BOMMO	60S ribosomal protein L12	RpL12 692666		164	Bombyx mori (Silk moth)
BGIBMGA003985-TA	H9J398_BOMMO	Vesicle-fusing ATPase (EC 3.6.4.6)			762	Bombyx mori (Silk moth)
BGIBMGA004163-TA	H9J3S6_BOMMO	PPIase cyclophilin-type domain-containing protein	101744742		624	Bombyx mori (Silk moth)
BGIBMGA004165-TA	H9J3S8_BOMMO	Translation elongation factor 2			832	Bombyx mori (Silk moth)
BGIBMGA004302-TA	H9J463_BOMMO	Eukaryotic translation initiation factor 2 subunit 1 (Eukaryotic translation initiation factor 2 subunit alpha)	693063		332	Bombyx mori (Silk moth)
BGIBMGA004347-TA	H9J4A8_BOMMO	G-patch domain-containing protein	101739148		833	Bombyx mori (Silk moth)
BGIBMGA004356-TA	H9J4B7_BOMMO	40S ribosomal protein S7			194	Bombyx mori (Silk moth)
BGIBMGA004374-TA	Q5UAN1_BOMMO	40S ribosomal protein S12	RpS12 732856		139	Bombyx mori (Silk moth)
BGIBMGA004375-TA	Q5UAT4_BOMMO	Ribosomal protein L7	RpL7 692661		269	Bombyx mori (Silk moth)
BGIBMGA004376-TA	H9J4D7_BOMMO	Proteasome subunit beta	101740220		283	Bombyx mori (Silk moth)
BGIBMGA004612-TA	HSP83_BOMMO	Heat shock protein 83 (BmHSP90)	Hsp83 Hsp90		716	Bombyx mori (Silk moth)
BGIBMGA004635-TA	H9J545_BOMMO	RRM domain-containing protein			142	Bombyx mori (Silk moth)
BGIBMGA004647-TA	H9J557_BOMMO	SEC7 domain-containing protein			1646	Bombyx mori (Silk moth)
BGIBMGA004905-TA	H9J5W5_BOMMO	40S ribosomal protein S25			752	Bombyx mori (Silk moth)
BGIBMGA004960-TA	H9J619_BOMMO	Uncharacterized protein			1658	Bombyx mori (Silk moth)
BGIBMGA005023-TA	H9J682_BOMMO	zf-LYAR domain-containing protein	101737668		414	Bombyx mori (Silk moth)
BGIBMGA005107-TA	H9J6G5_BOMMO	DNA repair protein RAD51 homolog			338	Bombyx mori (Silk moth)
BGIBMGA005117-TA	H9J6H5_BOMMO	Prolyl-tRNA synthetase (EC 6.1.1.15)			831	Bombyx mori (Silk moth)
BGIBMGA005205-TA	H9J6R3_BOMMO	RRM domain-containing protein	733137		153	Bombyx mori (Silk moth)
BGIBMGA005210-TA	H9J6R8_BOMMO	La ribonucleoprotein domain family member 7 (La-related protein 7)			464	Bombyx mori (Silk moth)
BGIBMGA005270-TA	H9J6X8_BOMMO	Translocation protein SEC62			362	Bombyx mori (Silk moth)
BGIBMGA005282-TA	H9J6Z0_BOMMO	RRM domain-containing protein			281	Bombyx mori (Silk moth)
BGIBMGA005288-TA	H9J6Z6_BOMMO	FACT complex subunit SSRP1			700	Bombyx mori (Silk moth)
BGIBMGA005289-TA	Q1HQ86_BOMMO	Mobility group protein 1B	100101161		119	Bombyx mori (Silk moth)
BGIBMGA005315-TA	H9J723_BOMMO	26S proteasome non-ATPase regulatory subunit 2			916	Bombyx mori (Silk moth)
BGIBMGA005323-TA	Q1HE02_BOMMO	ALY	733049		254	Bombyx mori (Silk moth)
BGIBMGA005382-TA	H9J790_BOMMO	Cytosine-specific methyltransferase (EC 2.1.1.37)			1314	Bombyx mori (Silk moth)
BGIBMGA005412-TA	H9J7C0_BOMMO	NUC153 domain-containing protein	101742563		675	Bombyx mori (Silk moth)
BGIBMGA005414-TA	H9J7C2_BOMMO	Seryl-tRNA synthetase (EC 6.1.1.11)			320	Bombyx mori (Silk moth)
BGIBMGA005426-TA	H9J7D4_BOMMO	Chromo domain-containing protein			431	Bombyx mori (Silk moth)
BGIBMGA005449-TA	H9J7F7_BOMMO	Zinc-hook domain-containing protein			1199	Bombyx mori (Silk moth)
BGIBMGA005462-TA	H9J7H0_BOMMO	Complex I-B14 (NADH dehydrogenase [ubiquinone] 1 alpha subcomplex subunit 6) (NADH-ubiquinone oxidoreductase B14 subunit)	110384703		124	Bombyx mori (Silk moth)
BGIBMGA005493-TA	H9J7K1_BOMMO	2-phospho-D-glycerate hydro-lyase (EC 4.2.1.11)			433	Bombyx mori (Silk moth)
BGIBMGA005505-TA	H9J7L3_BOMMO	15-oxoprostaglandin 13-reductase (EC 1.3.1.48) (EC 1.3.1.74) (Dithiolethione-inducible gene 1 protein) (Leukotriene B4 12-hydroxydehydrogenase) (NAD(P)H-dependent alkenal/one oxidoreductase) (Prostaglandin reductase 1)	101737376		287	Bombyx mori (Silk moth)
BGIBMGA005537-TA	H9J7P5_BOMMO	Inositol-1-monophosphatase (EC 3.1.3.25)	101736504		273	Bombyx mori (Silk moth)
BGIBMGA005552-TA	H9J7R0_BOMMO	Uncharacterized protein	101746130		801	Bombyx mori (Silk moth)
BGIBMGA005564-TA	H9J7S2_BOMMO	Ribosome biogenesis regulatory protein	101743869		352	Bombyx mori (Silk moth)
BGIBMGA005628-TA	H9J7Y6_BOMMO	Uridine 5'-monophosphate synthase (EC 2.4.2.10) (EC 4.1.1.23)			473	Bombyx mori (Silk moth)
BGIBMGA005684-TA	H9J842_BOMMO	60S ribosomal protein L38			64	Bombyx mori (Silk moth)
BGIBMGA005815-TA	H9J8H3_BOMMO	Peptidylamidoglycolate lyase (EC 4.3.2.5)			1586	Bombyx mori (Silk moth)
BGIBMGA005894-TA	H9J8Q2_BOMMO	SAP domain-containing protein			486	Bombyx mori (Silk moth)
BGIBMGA005900-TA	H9J8Q8_BOMMO	Uncharacterized protein			149	Bombyx mori (Silk moth)
BGIBMGA005905-TA	H9J8R3_BOMMO	Uncharacterized protein			239	Bombyx mori (Silk moth)
BGIBMGA005918-TA	H9J8S6_BOMMO	NUC153 domain-containing protein			492	Bombyx mori (Silk moth)
BGIBMGA005925-TA	H9J8T3_BOMMO	Uncharacterized protein			3723	Bombyx mori (Silk moth)
BGIBMGA005928-TA	H9J8T6_BOMMO	60S ribosomal protein L35			126	Bombyx mori (Silk moth)
BGIBMGA005949-TA	H9J8V7_BOMMO	Coiled-coil domain-containing protein 25			158	Bombyx mori (Silk moth)
BGIBMGA006022-TA	H9J930_BOMMO	Uncharacterized protein			387	Bombyx mori (Silk moth)
BGIBMGA006044-TA	H9J952_BOMMO	MI domain-containing protein	101735521		1167	Bombyx mori (Silk moth)
BGIBMGA006109-TA	H9J9B7_BOMMO	Uncharacterized protein			191	Bombyx mori (Silk moth)
BGIBMGA006144-TA	H9J9F1_BOMMO	Tr-type G domain-containing protein			720	Bombyx mori (Silk moth)
BGIBMGA006153-TA	H9J9G0_BOMMO	Uncharacterized protein			760	Bombyx mori (Silk moth)
BGIBMGA006162-TA	H9J9G9_BOMMO	Uncharacterized protein	101743411		1160	Bombyx mori (Silk moth)
BGIBMGA006178-TA	E9JEG5_BOMMO	Acinus			813	Bombyx mori (Silk moth)
BGIBMGA006196-TA	H9J9K3_BOMMO	CR-type domain-containing protein			313	Bombyx mori (Silk moth)
BGIBMGA006201-TA	H9J9K8_BOMMO	Uncharacterized protein			613	Bombyx mori (Silk moth)
BGIBMGA006243-TA	VPS4_BOMMO	Vacuolar protein sorting-associated protein 4 (EC 3.6.4.6) (BmVps4) (Vacuolar protein sorting 4)	VPS4		438	Bombyx mori (Silk moth)
BGIBMGA006245-TA	H9J9Q2_BOMMO	U6 snRNA-associated Sm-like protein LSm8	101738659 LSM8		96	Bombyx mori (Silk moth)
BGIBMGA006376-TA	Q5CCL6_BOMMO	p23-like protein	692504		164	Bombyx mori (Silk moth)
BGIBMGA006414-TA	Q5UAS3_BOMMO	Ribosomal protein L15	RpL15 692670		204	Bombyx mori (Silk moth)
BGIBMGA006462-TA	H9JAB7_BOMMO	eIF-2B GDP-GTP exchange factor subunit alpha			303	Bombyx mori (Silk moth)
BGIBMGA006491-TA	H9JAE6_BOMMO	WAPL domain-containing protein	101741684		1303	Bombyx mori (Silk moth)
BGIBMGA006523-TA	H9JAH8_BOMMO	Glucosidase 2 subunit beta			397	Bombyx mori (Silk moth)
BGIBMGA006590-TA	H9JAP5_BOMMO	Uncharacterized protein			270	Bombyx mori (Silk moth)
BGIBMGA006604-TA	H9JAQ9_BOMMO	Cytochrome b5 heme-binding domain-containing protein			201	Bombyx mori (Silk moth)
BGIBMGA006609-TA	H9JAR4_BOMMO	Inositol hexakisphosphate and diphosphoinositol-pentakisphosphate kinase (EC 2.7.4.21) (EC 2.7.4.24)			1505	Bombyx mori (Silk moth)
BGIBMGA006615-TA	H9JAS0_BOMMO	RF_PROK_I domain-containing protein	101745101		139	Bombyx mori (Silk moth)
BGIBMGA006617-TA	H9JAS2_BOMMO	PSP domain-containing protein	101744667		739	Bombyx mori (Silk moth)
BGIBMGA006708-TA	H9JB13_BOMMO	cwf21 domain-containing protein			1077	Bombyx mori (Silk moth)
BGIBMGA006735-TA	H9JB40_BOMMO	Ribosome maturation protein SBDS	101735480		251	Bombyx mori (Silk moth)
BGIBMGA006749-TA	H9JB54_BOMMO	Elongation factor Tu			471	Bombyx mori (Silk moth)
BGIBMGA006794-TA	H9JB99_BOMMO	Uncharacterized protein	778526		235	Bombyx mori (Silk moth)
BGIBMGA006800-TA	H9JBA5_BOMMO	Cir_N domain-containing protein	101746037		244	Bombyx mori (Silk moth)
BGIBMGA006809-TA	H9JBB4_BOMMO	Kinesin motor domain-containing protein			1026	Bombyx mori (Silk moth)
BGIBMGA006818-TA	H9JBC3_BOMMO	Uncharacterized protein			2428	Bombyx mori (Silk moth)
BGIBMGA006820-TA	H9JBC5_BOMMO	Uncharacterized protein			310	Bombyx mori (Silk moth)
BGIBMGA006822-TA	H9JBC7_BOMMO	Uncharacterized protein			222	Bombyx mori (Silk moth)
BGIBMGA006830-TA	H9JBD5_BOMMO	Nipped-B protein			1720	Bombyx mori (Silk moth)
BGIBMGA006835-TA	H9JBE0_BOMMO	Uncharacterized protein			350	Bombyx mori (Silk moth)
BGIBMGA006867-TA	Q5UAM7_BOMMO	Ribosomal protein S15A	RpS15A 732857		129	Bombyx mori (Silk moth)
BGIBMGA006939-TA	H9JBP4_BOMMO	DNA polymerase (EC 2.7.7.7)			664	Bombyx mori (Silk moth)
BGIBMGA006975-TA	Q1HPZ7_BOMMO	60S ribosomal protein L7/l12	733111		179	Bombyx mori (Silk moth)
BGIBMGA006986-TA	Q5UAR7_BOMMO	Ribosomal protein L22	RpL22 692698		147	Bombyx mori (Silk moth)
BGIBMGA007010-TA	H9JBW5_BOMMO	Uncharacterized protein	101744531		206	Bombyx mori (Silk moth)
BGIBMGA007039-TA	H9JBZ4_BOMMO	Inhibitor_I29 domain-containing protein			91	Bombyx mori (Silk moth)
BGIBMGA007043-TA	H9JBZ8_BOMMO	Microsomal signal peptidase 12 kDa subunit	101738101		93	Bombyx mori (Silk moth)
BGIBMGA007068-TA	H9JC23_BOMMO	U6 snRNA-associated Sm-like protein LSm5	101738634 LSM5		95	Bombyx mori (Silk moth)
BGIBMGA007098-TA	Q1HPR4_BOMMO	15-oxoprostaglandin 13-reductase (EC 1.3.1.48) (EC 1.3.1.74) (Dithiolethione-inducible gene 1 protein) (Leukotriene B4 12-hydroxydehydrogenase) (NAD(P)H-dependent alkenal/one oxidoreductase) (Prostaglandin reductase 1)	778466		335	Bombyx mori (Silk moth)
BGIBMGA007114-TA	H9JC69_BOMMO	Eukaryotic translation initiation factor 3 subunit B (eIF3b) (Eukaryotic translation initiation factor 3 subunit 9)			695	Bombyx mori (Silk moth)
BGIBMGA007171-TA	H9JCC6_BOMMO	tRNA (guanine(26)-N(2))-dimethyltransferase (EC 2.1.1.216)			541	Bombyx mori (Silk moth)
BGIBMGA007173-TA	H9JCC8_BOMMO	t-SNARE coiled-coil homology domain-containing protein			616	Bombyx mori (Silk moth)
BGIBMGA007193-TA	H9JCE8_BOMMO	Decapping protein 2	101737812 Dcp2		391	Bombyx mori (Silk moth)
BGIBMGA007211-TA	H9JCG6_BOMMO	DUF1713 domain-containing protein			550	Bombyx mori (Silk moth)
BGIBMGA007224-TA	H9JCH9_BOMMO	PP28 domain-containing protein	101735383		172	Bombyx mori (Silk moth)
BGIBMGA007263-TA	H9JCL8_BOMMO	Uncharacterized protein			400	Bombyx mori (Silk moth)
BGIBMGA007268-TA	H9JCM2_BOMMO	PCI domain-containing protein	692900		450	Bombyx mori (Silk moth)
BGIBMGA007311-TA	H9JCR4_BOMMO	40S ribosomal protein SA			306	Bombyx mori (Silk moth)
BGIBMGA007343-TA	H9JCU6_BOMMO	Uncharacterized protein	101743531		70	Bombyx mori (Silk moth)
BGIBMGA007346-TA	H9JCU9_BOMMO	CUE domain-containing protein			660	Bombyx mori (Silk moth)
BGIBMGA007349-TA	H9JCV2_BOMMO	Uncharacterized protein	101741707		572	Bombyx mori (Silk moth)
BGIBMGA007363-TA	Q5UAL7_BOMMO	40S ribosomal protein S26	RpS26 693066		115	Bombyx mori (Silk moth)
BGIBMGA007393-TA	H9JCZ6_BOMMO	HMG box domain-containing protein	101739065		121	Bombyx mori (Silk moth)
BGIBMGA007410-TA	H9JD13_BOMMO	Uncharacterized protein			314	Bombyx mori (Silk moth)
BGIBMGA007412-TA	H9JD15_BOMMO	60S ribosomal protein L34			131	Bombyx mori (Silk moth)
BGIBMGA007469-TA	Q4F863_BOMMO	Eukaryotic translation initiation factor 5A (eIF-5A)	693075 eIF5A		160	Bombyx mori (Silk moth)
BGIBMGA007550-TA	H9JDF3_BOMMO	Ribonuclease H2 subunit B (Ribonuclease HI subunit B)	101736756		309	Bombyx mori (Silk moth)
BGIBMGA007574-TA	H9JDH7_BOMMO	CDP-diacylglycerol synthase (EC 2.7.7.41) (Mitochondrial translocator assembly and maintenance protein 41 homolog) (Phosphatidate cytidylyltransferase, mitochondrial)			946	Bombyx mori (Silk moth)
BGIBMGA007642-TA	H9JDP5_BOMMO	BTB domain-containing protein	101745828		361	Bombyx mori (Silk moth)
BGIBMGA007645-TA	H9JDP8_BOMMO	40S ribosomal protein S23			160	Bombyx mori (Silk moth)
BGIBMGA007665-TA	H9JDR8_BOMMO	Elongator complex protein 3 (EC 2.3.1.-)			610	Bombyx mori (Silk moth)
BGIBMGA007681-TA	H9JDT4_BOMMO	Phosphoglycerate kinase (EC 2.7.2.3)			423	Bombyx mori (Silk moth)
BGIBMGA007701-TA	H9JDV4_BOMMO	Nucleoside diphosphate kinase (EC 2.7.4.6)			153	Bombyx mori (Silk moth)
BGIBMGA007702-TA	O17504_BOMMO	Multiprotein bridging factor 1	692355		146	Bombyx mori (Silk moth)
BGIBMGA007720-TA	H9JDX3_BOMMO	SERPIN domain-containing protein			348	Bombyx mori (Silk moth)
BGIBMGA007722-TA	H9JDX5_BOMMO	Uncharacterized protein	101737781		184	Bombyx mori (Silk moth)
BGIBMGA007732-TA	H9JDY5_BOMMO	Very-long-chain (3R)-3-hydroxyacyl-CoA dehydratase (EC 4.2.1.134)			232	Bombyx mori (Silk moth)
BGIBMGA007743-TA	Q5UAT2_BOMMO	60S ribosomal protein L8	RpL8 692663		257	Bombyx mori (Silk moth)
BGIBMGA007765-TA	H9JE18_BOMMO	Hexosyltransferase (EC 2.4.1.-)	101740645		365	Bombyx mori (Silk moth)
BGIBMGA007795-TA	Q5UAQ8_BOMMO	60S ribosomal protein L30	RpL30 692705		113	Bombyx mori (Silk moth)
BGIBMGA007808-TA	H9JE61_BOMMO	J domain-containing protein	100302620		203	Bombyx mori (Silk moth)
BGIBMGA007862-TA	H9JEB5_BOMMO	UBC core domain-containing protein			167	Bombyx mori (Silk moth)
BGIBMGA007869-TA	H9JEC2_BOMMO	Uncharacterized protein	101746856		906	Bombyx mori (Silk moth)
BGIBMGA007871-TA	H9JEC4_BOMMO	DUF4217 domain-containing protein			176	Bombyx mori (Silk moth)
BGIBMGA007879-TA	H9JED2_BOMMO	60S ribosomal protein L5			297	Bombyx mori (Silk moth)
BGIBMGA008085-TA	H2E288_BOMMO	ATP-dependent RNA helicase (EC 3.6.4.13)	100862825		605	Bombyx mori (Silk moth)
BGIBMGA008087-TA	H9JEZ0_BOMMO	Helicase ATP-binding domain-containing protein			841	Bombyx mori (Silk moth)
BGIBMGA008117-TA	H9JF20_BOMMO	Uncharacterized protein			3134	Bombyx mori (Silk moth)
BGIBMGA008202-TA	H9JFA5_BOMMO	SKIP_SNW domain-containing protein	101741945		555	Bombyx mori (Silk moth)
BGIBMGA008302-TA	Q9BPS3_BOMMO	Elongation factor 1 gamma	ef-1g 692391		423	Bombyx mori (Silk moth)
BGIBMGA008392-TA	H9JFU5_BOMMO	SRP54 domain-containing protein			579	Bombyx mori (Silk moth)
BGIBMGA008426-TA	H9JFX9_BOMMO	Uncharacterized protein			394	Bombyx mori (Silk moth)
BGIBMGA008442-TA	H9JFZ5_BOMMO	Pyruvate carboxylase (EC 6.4.1.1)			1203	Bombyx mori (Silk moth)
BGIBMGA008459-TA	H9JG12_BOMMO	Uncharacterized protein			436	Bombyx mori (Silk moth)
BGIBMGA008596-TA	H9JGE9_BOMMO	Uncharacterized protein			835	Bombyx mori (Silk moth)
BGIBMGA008682-TA	H9JGN5_BOMMO	W2 domain-containing protein			130	Bombyx mori (Silk moth)
BGIBMGA008699-TA	H9JGQ2_BOMMO	Uncharacterized protein			250	Bombyx mori (Silk moth)
BGIBMGA008714-TA	H9JGR7_BOMMO	Tim44 domain-containing protein			297	Bombyx mori (Silk moth)
BGIBMGA008717-TA	H9JGS0_BOMMO	Uncharacterized protein	101743637		139	Bombyx mori (Silk moth)
BGIBMGA008865-TA	Q5UAS5_BOMMO	60S ribosomal protein L13a	RpL13A 692668		204	Bombyx mori (Silk moth)
BGIBMGA008867-TA	H9JH70_BOMMO	Uncharacterized protein			195	Bombyx mori (Silk moth)
BGIBMGA008881-TA	H9JH84_BOMMO	Uncharacterized protein			195	Bombyx mori (Silk moth)
BGIBMGA008903-TA	Q5UAP9_BOMMO	Ribosomal protein L37A	RpL37A 692710		90	Bombyx mori (Silk moth)
BGIBMGA008930-TA	H9JHD3_BOMMO	Arginyl-tRNA synthetase (EC 6.1.1.19)	101737924		683	Bombyx mori (Silk moth)
BGIBMGA008957-TA	H9JHG0_BOMMO	NADH-ubiquinone oxidoreductase 75 kDa subunit, mitochondrial			742	Bombyx mori (Silk moth)
BGIBMGA009049-TA	H9JHQ1_BOMMO	SSD domain-containing protein			1233	Bombyx mori (Silk moth)
BGIBMGA009122-TA	H9JHX4_BOMMO	Uncharacterized protein	101739919		651	Bombyx mori (Silk moth)
BGIBMGA009130-TA	Q5UAM2_BOMMO	40S ribosomal protein S20	RpS20 778514		123	Bombyx mori (Silk moth)
BGIBMGA009208-TA	Q5UAR0_BOMMO	60S ribosomal protein L28	RpL28 692704		139	Bombyx mori (Silk moth)
BGIBMGA009230-TA	H9JI81_BOMMO	Pept_C1 domain-containing protein			216	Bombyx mori (Silk moth)
BGIBMGA009243-TA	H9JI93_BOMMO	Glyco_tran_10_N domain-containing protein			599	Bombyx mori (Silk moth)
BGIBMGA009319-TA	Q5UAP2_BOMMO	Ribosomal protein S3	RpS3 692712		243	Bombyx mori (Silk moth)
BGIBMGA009355-TA	H9JIK5_BOMMO	Uncharacterized protein	101736170		161	Bombyx mori (Silk moth)
BGIBMGA009411-TA	H9JIR0_BOMMO	Uncharacterized protein			151	Bombyx mori (Silk moth)
BGIBMGA009625-TA	H9JJC4_BOMMO	Uncharacterized protein			830	Bombyx mori (Silk moth)
BGIBMGA009668-TA	H9JJG7_BOMMO	PWWP domain-containing protein			720	Bombyx mori (Silk moth)
BGIBMGA009684-TA	H9JJI3_BOMMO	Proteasome subunit beta			255	Bombyx mori (Silk moth)
BGIBMGA009698-TA	H9JJJ7_BOMMO	NAC-A/B domain-containing protein			245	Bombyx mori (Silk moth)
BGIBMGA009726-TA	H9JJM5_BOMMO	Component 3 of promoter of RISC (Translin)			235	Bombyx mori (Silk moth)
BGIBMGA009751-TA	Q5UAR6_BOMMO	60S ribosomal protein L23	RpL23 692699		140	Bombyx mori (Silk moth)
BGIBMGA009835-TA	H9JJY4_BOMMO	Structural maintenance of chromosomes protein			1264	Bombyx mori (Silk moth)
BGIBMGA009845-TA	H9JJZ4_BOMMO	Acyl carrier protein			191	Bombyx mori (Silk moth)
BGIBMGA009863-TA	Q5UAR2_BOMMO	60S ribosomal protein L27	RpL27 692703		134	Bombyx mori (Silk moth)
BGIBMGA009911-TA	H9JK60_BOMMO	Ubiquitin-activating enzyme E1 (EC 6.2.1.45)	101739389		1043	Bombyx mori (Silk moth)
BGIBMGA010129-TA	H9JKS8_BOMMO	Uncharacterized protein			647	Bombyx mori (Silk moth)
BGIBMGA010139-TA	Q5UAL6_BOMMO	40S ribosomal protein S27	RpS27 692724		84	Bombyx mori (Silk moth)
BGIBMGA010163-TA	H9JKW2_BOMMO	Rho-GAP domain-containing protein	101739193		707	Bombyx mori (Silk moth)
BGIBMGA010199-TA	H9JKZ8_BOMMO	Peptidylprolyl isomerase (EC 5.2.1.8)			142	Bombyx mori (Silk moth)
BGIBMGA010247-TA	H9JL46_BOMMO	Uncharacterized protein			152	Bombyx mori (Silk moth)
BGIBMGA010316-TA	H9JLB5_BOMMO	Uncharacterized protein			284	Bombyx mori (Silk moth)
BGIBMGA010327-TA	H9JLC6_BOMMO	Uncharacterized protein			406	Bombyx mori (Silk moth)
BGIBMGA010337-TA	H9JLD6_BOMMO	PC4 domain-containing protein			75	Bombyx mori (Silk moth)
BGIBMGA010396-TA	H9JLJ5_BOMMO	Uncharacterized protein			124	Bombyx mori (Silk moth)
BGIBMGA010429-TA	H9JLM8_BOMMO	Cytochrome P450	101736895 CYP338A1		464	Bombyx mori (Silk moth)
BGIBMGA010462-TA	H9JLR0_BOMMO	Acylglycerol kinase, mitochondrial (EC 2.7.1.107) (EC 2.7.1.138) (EC 2.7.1.94) (Multiple substrate lipid kinase)	101745244		411	Bombyx mori (Silk moth)
BGIBMGA010487-TA	Q5UAQ1_BOMMO	Ribosomal protein L36A	RpL36A 778454		104	Bombyx mori (Silk moth)
BGIBMGA010510-TA	H9JLV8_BOMMO	RNA helicase (EC 3.6.4.13)	101745532		497	Bombyx mori (Silk moth)
BGIBMGA010571-TA	Q5UAT1_BOMMO	60S ribosomal protein L9	RpL9 692664		190	Bombyx mori (Silk moth)
BGIBMGA010577-TA	H9JM25_BOMMO	Uncharacterized protein	101745486		350	Bombyx mori (Silk moth)
BGIBMGA010588-TA	Q1HQ34_BOMMO	H+ transporting ATP synthase delta subunit	100101165		161	Bombyx mori (Silk moth)
BGIBMGA010595-TA	H9JM43_BOMMO	STI1 domain-containing protein	101742938		393	Bombyx mori (Silk moth)
BGIBMGA010604-TA	Q9XXZ4_BOMMO	Ubiquitin-60S ribosomal protein L40	UBI1 692779 RpL40		129	Bombyx mori (Silk moth)
BGIBMGA010621-TA	H9JM68_BOMMO	Ribonucleoside-diphosphate reductase (EC 1.17.4.1)	101741714		798	Bombyx mori (Silk moth)
BGIBMGA010658-TA	H9JMA5_BOMMO	Uncharacterized protein			471	Bombyx mori (Silk moth)
BGIBMGA010670-TA	H9JMB7_BOMMO	Uncharacterized protein			932	Bombyx mori (Silk moth)
BGIBMGA010671-TA	H9JMB8_BOMMO	Eukaryotic translation initiation factor 3 subunit K (eIF3k) (eIF-3 p25)			214	Bombyx mori (Silk moth)
BGIBMGA010697-TA	H9JME4_BOMMO	Uncharacterized protein			339	Bombyx mori (Silk moth)
BGIBMGA010751-TA	H9JMJ8_BOMMO	Transcription factor BTF3	101747148		174	Bombyx mori (Silk moth)
BGIBMGA010827-TA	H9JMS4_BOMMO	Uncharacterized protein	101739617		221	Bombyx mori (Silk moth)
BGIBMGA010867-TA	H9JMW4_BOMMO	40S ribosomal protein S4			245	Bombyx mori (Silk moth)
BGIBMGA010970-TA	Q5UAR3_BOMMO	Ribosomal protein L26	RpL26 692702		148	Bombyx mori (Silk moth)
BGIBMGA011039-TA	H9JND6_BOMMO	Structural maintenance of chromosomes protein 3			1004	Bombyx mori (Silk moth)
BGIBMGA011087-TA	H9JNI3_BOMMO	CAAX prenyl protease (EC 3.4.24.84)	101739205		442	Bombyx mori (Silk moth)
BGIBMGA011131-TA	H9JNM7_BOMMO	Complex I-49kD (NADH-ubiquinone oxidoreductase 49 kDa subunit)			412	Bombyx mori (Silk moth)
BGIBMGA011272-TA	Q2F646_BOMMO	Ribosome biogenesis protein NSA2 homolog	693008 Tinp1		259	Bombyx mori (Silk moth)
BGIBMGA011273-TA	H9JP19_BOMMO	Ubiquitin-like domain-containing protein			200	Bombyx mori (Silk moth)
BGIBMGA011274-TA	H9JP20_BOMMO	Bms1-type G domain-containing protein	101745253		1127	Bombyx mori (Silk moth)
BGIBMGA011282-TA	Q5UAN0_BOMMO	40S ribosomal protein S13	RpS13 778455		151	Bombyx mori (Silk moth)
BGIBMGA011314-TA	H6VTP8_BOMMO	DnaJ-8			338	Bombyx mori (Silk moth)
BGIBMGA011416-TA	RS3A_BOMMO	40S ribosomal protein S3a			263	Bombyx mori (Silk moth)
BGIBMGA011446-TA	H9JPJ1_BOMMO	40S ribosomal protein S30			130	Bombyx mori (Silk moth)
BGIBMGA011467-TA	H9JPL2_BOMMO	60S ribosomal protein L18a			177	Bombyx mori (Silk moth)
BGIBMGA011479-TA	H9JPM4_BOMMO	Uncharacterized protein			554	Bombyx mori (Silk moth)
BGIBMGA011482-TA	H9JPM7_BOMMO	Uncharacterized protein			1636	Bombyx mori (Silk moth)
BGIBMGA011504-TA	H9JPP9_BOMMO	ATP synthase subunit O, mitochondrial (Oligomycin sensitivity conferral protein)			199	Bombyx mori (Silk moth)
BGIBMGA011542-TA	H9JPT7_BOMMO	Uncharacterized protein			921	Bombyx mori (Silk moth)
BGIBMGA011601-TA	H9JPZ6_BOMMO	AA_TRNA_LIGASE_II_ALA domain-containing protein			813	Bombyx mori (Silk moth)
BGIBMGA011620-TA	RL18_BOMMO	60S ribosomal protein L18	RpL18		183	Bombyx mori (Silk moth)
BGIBMGA011631-TA	H9JQ25_BOMMO	USP domain-containing protein			952	Bombyx mori (Silk moth)
BGIBMGA011646-TA	H9JQ40_BOMMO	Beta-N-acetylhexosaminidase (EC 3.2.1.52)			638	Bombyx mori (Silk moth)
BGIBMGA011746-TA	H9JQE0_BOMMO	RNA helicase (EC 3.6.4.13)			569	Bombyx mori (Silk moth)
BGIBMGA011754-TA	H9JQE8_BOMMO	RNA helicase (EC 3.6.4.13)			818	Bombyx mori (Silk moth)
BGIBMGA011782-TA	H9JQH6_BOMMO	Exonuclease domain-containing protein			445	Bombyx mori (Silk moth)
BGIBMGA011783-TA	Q2F5R5_BOMMO	Autophagy related protein Atg8 (Gaba receptor protein) (Gamma-aminobutyric acid type A receptor-associated protein)	692938		117	Bombyx mori (Silk moth)
BGIBMGA011804-TA	H9JQJ8_BOMMO	RNA helicase (EC 3.6.4.13)	101743750		692	Bombyx mori (Silk moth)
BGIBMGA011810-TA	H9JQK4_BOMMO	Uncharacterized protein	101745003		768	Bombyx mori (Silk moth)
BGIBMGA011824-TA	H9JQL8_BOMMO	N-terminal amino-acid N(alpha)-acetyltransferase NatA (EC 2.3.1.255)	101746540		180	Bombyx mori (Silk moth)
BGIBMGA011870-TA	Q1HPR5_BOMMO	NADH-ubiquinone reductase	733123		245	Bombyx mori (Silk moth)
BGIBMGA011877-TA	H9JQS1_BOMMO	Uncharacterized protein			316	Bombyx mori (Silk moth)
BGIBMGA011916-TA	H9JQW0_BOMMO	Golgi apparatus membrane protein TVP23 homolog			266	Bombyx mori (Silk moth)
BGIBMGA011941-TA	H9JQY5_BOMMO	Cas1_AcylT domain-containing protein			760	Bombyx mori (Silk moth)
BGIBMGA011987-TA	H9JR27_BOMMO	PseudoU_synth_2 domain-containing protein			276	Bombyx mori (Silk moth)
BGIBMGA011995-TA	H9JR35_BOMMO	4-hydroxybenzoate polyprenyltransferase, mitochondrial (4-HB polyprenyltransferase) (EC 2.5.1.39) (Para-hydroxybenzoate--polyprenyltransferase) (PHB:PPT) (PHB:polyprenyltransferase)	coq2		373	Bombyx mori (Silk moth)
BGIBMGA012012-TA	H9JR52_BOMMO	rRNA adenine N(6)-methyltransferase (EC 2.1.1.-)	101746569		345	Bombyx mori (Silk moth)
BGIBMGA012069-TA	H9JRA9_BOMMO	Non-specific serine/threonine protein kinase (EC 2.7.11.1)			431	Bombyx mori (Silk moth)
BGIBMGA012118-TA	H9JRF8_BOMMO	Uncharacterized protein			221	Bombyx mori (Silk moth)
BGIBMGA012126-TA	H9JRG6_BOMMO	Eukaryotic translation initiation factor 3 subunit L (eIF3l)			554	Bombyx mori (Silk moth)
BGIBMGA012171-TA	H9JRL1_BOMMO	Uncharacterized protein			4140	Bombyx mori (Silk moth)
BGIBMGA012182-TA	H9JRM2_BOMMO	T-complex protein 1 subunit eta (TCP-1-eta) (CCT-eta)			543	Bombyx mori (Silk moth)
BGIBMGA012295-TA	H9JRY5_BOMMO	Cell division control protein 42 homolog (EC 3.6.5.2)	101742319		191	Bombyx mori (Silk moth)
BGIBMGA012343-TA	H9JS33_BOMMO	Uncharacterized protein			355	Bombyx mori (Silk moth)
BGIBMGA012398-TA	H9JS88_BOMMO	ADH_N domain-containing protein			104	Bombyx mori (Silk moth)
BGIBMGA012400-TA	E3WI98_BOMMO	Polyol dehydrogenase (Sorbitol dehydrogenase)	SDH2b 100529206		358	Bombyx mori (Silk moth)
BGIBMGA012414-TA	RL17_BOMMO	60S ribosomal protein L17	RpL17		187	Bombyx mori (Silk moth)
BGIBMGA012459-TA	H9JSE8_BOMMO	Uncharacterized protein			133	Bombyx mori (Silk moth)
BGIBMGA012470-TA	H9JSF9_BOMMO	DBC1 domain-containing protein	101743389		1146	Bombyx mori (Silk moth)
BGIBMGA012672-TA	H9JT10_BOMMO	Nucleoporin NUP53	101742780		292	Bombyx mori (Silk moth)
BGIBMGA012674-TA	H9JT12_BOMMO	eIF-4F 25 kDa subunit			206	Bombyx mori (Silk moth)
BGIBMGA012687-TA	Q19AA9_BOMMO	Transport protein Sec61 alpha subunit	733068		476	Bombyx mori (Silk moth)
BGIBMGA012772-TA	H9JTB0_BOMMO	RNA helicase (EC 3.6.4.13)	101741115		425	Bombyx mori (Silk moth)
BGIBMGA012810-TA	H9JTE8_BOMMO	Mitochondrial inner membrane protease subunit 2	101735426		164	Bombyx mori (Silk moth)
BGIBMGA012814-TA	H9JTF2_BOMMO	Inositol oxygenase (EC 1.13.99.1) (Myo-inositol oxygenase)			896	Bombyx mori (Silk moth)
BGIBMGA012852-TA	Q2Q469_BOMMO	Ubiquitin-conjugating enzyme (Ubiquitin-conjugating enzyme E2I) (Ubiquitin-conjugating enzyme; Ubiquitin-conjugating enzyme E2I)	692788		154	Bombyx mori (Silk moth)
BGIBMGA012904-TA	H9JTP2_BOMMO	Uncharacterized protein			266	Bombyx mori (Silk moth)
BGIBMGA012936-TA	H9JTS4_BOMMO	C2H2-type domain-containing protein	101742402		149	Bombyx mori (Silk moth)
BGIBMGA012946-TA	H9JTT4_BOMMO	Uncharacterized protein			1159	Bombyx mori (Silk moth)
BGIBMGA013054-TA	H9JU42_BOMMO	YrdC-like domain-containing protein			290	Bombyx mori (Silk moth)
BGIBMGA013076-TA	H9JU64_BOMMO	60S ribosomal protein L6			260	Bombyx mori (Silk moth)
BGIBMGA013146-TA	H9JUD3_BOMMO	Protein unc-45 homolog B	101744795		923	Bombyx mori (Silk moth)
BGIBMGA013150-TA	H9JUD7_BOMMO	Uncharacterized protein	101745714		389	Bombyx mori (Silk moth)
BGIBMGA013157-TA	H9JUE4_BOMMO	60S acidic ribosomal protein P2			112	Bombyx mori (Silk moth)
BGIBMGA013226-TA	H9JUL3_BOMMO	3'-5' exonuclease domain-containing protein			794	Bombyx mori (Silk moth)
BGIBMGA013231-TA	H9JUL8_BOMMO	SER_THR_PHOSPHATASE domain-containing protein			137	Bombyx mori (Silk moth)
BGIBMGA013364-TA	H9JV01_BOMMO	Carbonyl reductase (NADPH) (EC 1.1.1.184)	101745818		270	Bombyx mori (Silk moth)
BGIBMGA013413-TA	H9JV50_BOMMO	Tubulin alpha chain			450	Bombyx mori (Silk moth)
BGIBMGA013464-TA	H9JVA1_BOMMO	Uncharacterized protein			287	Bombyx mori (Silk moth)
BGIBMGA013548-TA	H9JVI5_BOMMO	CULLIN_2 domain-containing protein			626	Bombyx mori (Silk moth)
BGIBMGA013567-TA	H9JVK4_BOMMO	Uncharacterized protein			400	Bombyx mori (Silk moth)
BGIBMGA013620-TA	H9JVQ7_BOMMO	Cyclic nucleotide-binding domain-containing protein			355	Bombyx mori (Silk moth)
BGIBMGA013792-TA	H9JW78_BOMMO	40S ribosomal protein S11			195	Bombyx mori (Silk moth)
BGIBMGA013965-TA	Q1HPX4_BOMMO	ATP synthase subunit gamma	732965		296	Bombyx mori (Silk moth)
BGIBMGA014064-TA	H9JWZ9_BOMMO	KH domain-containing protein	101745618		247	Bombyx mori (Silk moth)
BGIBMGA014094-TA	H9JX29_BOMMO	60S ribosomal protein L14			165	Bombyx mori (Silk moth)
BGIBMGA014109-TA	H9JX44_BOMMO	Rho-GAP domain-containing protein			531	Bombyx mori (Silk moth)
BGIBMGA014120-TA	H9JX55_BOMMO	J domain-containing protein			342	Bombyx mori (Silk moth)
BGIBMGA014157-TA	H9JX92_BOMMO	RNA helicase (EC 3.6.4.13)			756	Bombyx mori (Silk moth)
BGIBMGA014177-TA	H9JXB2_BOMMO	AAA domain-containing protein	101747034		403	Bombyx mori (Silk moth)
BGIBMGA014221-TA	H9JXF5_BOMMO	Uncharacterized protein			358	Bombyx mori (Silk moth)
BGIBMGA014334-TA	H9JXR7_BOMMO	Uncharacterized protein	101744301		286	Bombyx mori (Silk moth)
BGIBMGA014578-TA	H9JYF8_BOMMO	H15 domain-containing protein	101740214		280	Bombyx mori (Silk moth)
BGIBMGA014584-TA	H9JYG4_BOMMO	Histone H3			133	Bombyx mori (Silk moth)
BGIBMGA014589-TA	H9JYG9_BOMMO	Phosphate carrier protein, mitochondrial			308	Bombyx mori (Silk moth)
BGIBMGA013783-TA	M4B151_BOMMO	Protein Wnt			464	Bombyx mori (Silk moth)
BGIBMGA011989-TA	H9JR29_BOMMO	Uncharacterized protein			461	Bombyx mori (Silk moth)
BGIBMGA006171-TA	H9J9H8_BOMMO	Uncharacterized protein	101744329		1022	Bombyx mori (Silk moth)
BGIBMGA009551-TA	Q1HPQ5_BOMMO	Serine proteinase-like protein	733001		399	Bombyx mori (Silk moth)
BGIBMGA014404-TA	H9JXY6_BOMMO	Peptidase S1 domain-containing protein			385	Bombyx mori (Silk moth)
BGIBMGA013051-TA	H9JU39_BOMMO	Peptidase S1 domain-containing protein	101746529		485	Bombyx mori (Silk moth)
BGIBMGA005738-TA	H9J896_BOMMO	ZU5 domain-containing protein			1721	Bombyx mori (Silk moth)
BGIBMGA008071-TA	H9JEX4_BOMMO	Uncharacterized protein			2185	Bombyx mori (Silk moth)
BGIBMGA008750-TA	H9JGV3_BOMMO	Uncharacterized protein			720	Bombyx mori (Silk moth)
BGIBMGA000103-TA	H9IS77_BOMMO	Uncharacterized protein	101744691		1282	Bombyx mori (Silk moth)
BGIBMGA000107-TA	H9IS81_BOMMO	Uncharacterized protein	101736787		155	Bombyx mori (Silk moth)
BGIBMGA000122-TA	H9IS95_BOMMO	Uncharacterized protein			216	Bombyx mori (Silk moth)
BGIBMGA000154-TA	H9ISC7_BOMMO	Uncharacterized protein			591	Bombyx mori (Silk moth)
BGIBMGA000312-TA	H9IST5_BOMMO	PWI domain-containing protein			869	Bombyx mori (Silk moth)
BGIBMGA000398-TA	H9IT19_BOMMO	Succinyl-CoA:3-ketoacid-coenzyme A transferase (EC 2.8.3.5)	101737459		516	Bombyx mori (Silk moth)
BGIBMGA000444-TA	H9IT65_BOMMO	Uncharacterized protein			893	Bombyx mori (Silk moth)
BGIBMGA000494-TA	H9ITB4_BOMMO	Uncharacterized protein			1054	Bombyx mori (Silk moth)
BGIBMGA000509-TA	H9ITC9_BOMMO	Uncharacterized protein			888	Bombyx mori (Silk moth)
BGIBMGA000785-TA	H9IU55_BOMMO	Uncharacterized protein			177	Bombyx mori (Silk moth)
BGIBMGA000894-TA	H9IUG4_BOMMO	Uncharacterized protein			1630	Bombyx mori (Silk moth)
BGIBMGA000910-TA	H9IUI0_BOMMO	Uncharacterized protein	692392		1779	Bombyx mori (Silk moth)
BGIBMGA000916-TA	H9IUI6_BOMMO	Cytochrome b561 domain-containing protein			95	Bombyx mori (Silk moth)
BGIBMGA000990-TA	A0A158N7N9_BOMMO	3'-5' exonuclease domain-containing protein			290	Bombyx mori (Silk moth)
BGIBMGA001064-TA	H9IUY4_BOMMO	Polypeptide N-acetylgalactosaminyltransferase (EC 2.4.1.-) (Protein-UDP acetylgalactosaminyltransferase)			575	Bombyx mori (Silk moth)
BGIBMGA001116-TA	H9IV36_BOMMO	Uncharacterized protein	101738535		450	Bombyx mori (Silk moth)
BGIBMGA001117-TA	H9IV37_BOMMO	Uncharacterized protein			605	Bombyx mori (Silk moth)
BGIBMGA001168-TA	H9IV88_BOMMO	Caprin-1_dimer domain-containing protein			615	Bombyx mori (Silk moth)
BGIBMGA001182-TA	H9IVA2_BOMMO	Uncharacterized protein			1316	Bombyx mori (Silk moth)
BGIBMGA001189-TA	H9IVA9_BOMMO	Uncharacterized protein			109	Bombyx mori (Silk moth)
BGIBMGA001353-TA	H9IVS2_BOMMO	Uncharacterized protein			280	Bombyx mori (Silk moth)
BGIBMGA001365-TA	H9IVT4_BOMMO	Polypeptide N-acetylgalactosaminyltransferase (EC 2.4.1.41)			1098	Bombyx mori (Silk moth)
BGIBMGA001463-TA	H9IW32_BOMMO	Neugrin (Neurite outgrowth-associated protein)	101746488		369	Bombyx mori (Silk moth)
BGIBMGA001474-TA	Q2F5Y6_BOMMO	Mitochondrial ribosomal protein L23	101744664		150	Bombyx mori (Silk moth)
BGIBMGA001539-TA	H9IWA8_BOMMO	Uncharacterized protein	101737958		338	Bombyx mori (Silk moth)
BGIBMGA001627-TA	H9IWJ5_BOMMO	Uncharacterized protein	101744348		112	Bombyx mori (Silk moth)
BGIBMGA001731-TA	H9IWU8_BOMMO	XRN2-binding (XTBD) domain-containing protein	101741651		104	Bombyx mori (Silk moth)
BGIBMGA002166-TA	H9IY33_BOMMO	Uncharacterized protein			211	Bombyx mori (Silk moth)
BGIBMGA002210-TA	H9IY77_BOMMO	THAP-type domain-containing protein	101737771		363	Bombyx mori (Silk moth)
BGIBMGA002333-TA	H9IYJ9_BOMMO	Uncharacterized protein			251	Bombyx mori (Silk moth)
BGIBMGA002356-TA	H9IYM2_BOMMO	Oxidative stress-responsive protein 1 (Oxidative stress-responsive serine-rich protein 1) (Peroxide-inducible transcript 1 protein)	101741301		204	Bombyx mori (Silk moth)
BGIBMGA002416-TA	H9IYT1_BOMMO	MICOS complex subunit MIC13			77	Bombyx mori (Silk moth)
BGIBMGA002453-TA	H9IYW8_BOMMO	Uncharacterized protein			62	Bombyx mori (Silk moth)
BGIBMGA002455-TA	H9IYX0_BOMMO	Uncharacterized protein	101740204		105	Bombyx mori (Silk moth)
BGIBMGA002484-TA	H9IYZ9_BOMMO	Uncharacterized protein			88	Bombyx mori (Silk moth)
BGIBMGA002560-TA	H9IZ75_BOMMO	Uncharacterized protein	101735624		171	Bombyx mori (Silk moth)
BGIBMGA002651-TA	H9IZG6_BOMMO	NeuB domain-containing protein	101744099		349	Bombyx mori (Silk moth)
BGIBMGA002691-TA	H9IZK6_BOMMO	Uncharacterized protein			566	Bombyx mori (Silk moth)
BGIBMGA002868-TA	H9J033_BOMMO	Heparosan-N-sulfate-glucuronate 5-epimerase (EC 5.1.3.17)			531	Bombyx mori (Silk moth)
BGIBMGA003088-TA	H9J0Q1_BOMMO	Uncharacterized protein			206	Bombyx mori (Silk moth)
BGIBMGA003135-TA	H9J0U8_BOMMO	CSRNP_N domain-containing protein	101743418		746	Bombyx mori (Silk moth)
BGIBMGA003281-TA	H9J194_BOMMO	Uncharacterized protein			141	Bombyx mori (Silk moth)
BGIBMGA003304-TA	H9J1B7_BOMMO	Uncharacterized protein			642	Bombyx mori (Silk moth)
BGIBMGA003402-TA	Q1HPX5_BOMMO	Archease	732964		159	Bombyx mori (Silk moth)
BGIBMGA003422-TA	H9J1N5_BOMMO	Uncharacterized protein	101736429		74	Bombyx mori (Silk moth)
BGIBMGA003520-TA	H9J1Y3_BOMMO	Uncharacterized protein	101736060		144	Bombyx mori (Silk moth)
BGIBMGA003584-TA	H9J247_BOMMO	Uncharacterized protein			57	Bombyx mori (Silk moth)
BGIBMGA003643-TA	Q2F6C9_BOMMO	6-pyruvoyl tetrahydrobiopterin synthase (EC 4.2.3.12)	pts 692791		167	Bombyx mori (Silk moth)
BGIBMGA003698-TA	H9J2G1_BOMMO	Uncharacterized protein			210	Bombyx mori (Silk moth)
BGIBMGA003836-TA	H9J2U9_BOMMO	Regulatory protein zeste			82	Bombyx mori (Silk moth)
BGIBMGA003974-TA	H9J387_BOMMO	Complex I-15 kDa (NADH dehydrogenase [ubiquinone] iron-sulfur protein 5) (NADH-ubiquinone oxidoreductase 15 kDa subunit)			83	Bombyx mori (Silk moth)
BGIBMGA004013-TA	H9J3C6_BOMMO	Uncharacterized protein			158	Bombyx mori (Silk moth)
BGIBMGA004095-TA	H9J3K8_BOMMO	Uncharacterized protein			569	Bombyx mori (Silk moth)
BGIBMGA004265-TA	H9J426_BOMMO	Uncharacterized protein	101738396		128	Bombyx mori (Silk moth)
BGIBMGA004309-TA	H9J470_BOMMO	DEK C-terminal domain-containing protein			596	Bombyx mori (Silk moth)
BGIBMGA004488-TA	H9J4P8_BOMMO	Complex I-B22 (NADH dehydrogenase [ubiquinone] 1 beta subcomplex subunit 9) (NADH-ubiquinone oxidoreductase B22 subunit)	101739528		144	Bombyx mori (Silk moth)
BGIBMGA004494-TA	H9J4Q4_BOMMO	Uncharacterized protein	101740353		215	Bombyx mori (Silk moth)
BGIBMGA004516-TA	H9J4S6_BOMMO	Uncharacterized protein			1246	Bombyx mori (Silk moth)
BGIBMGA004688-TA	H9J598_BOMMO	Dipeptidyl peptidase 3 (EC 3.4.14.4) (Dipeptidyl aminopeptidase III) (Dipeptidyl peptidase III)	101739960		721	Bombyx mori (Silk moth)
BGIBMGA004827-TA	H9J5N7_BOMMO	Uncharacterized protein	101741756		270	Bombyx mori (Silk moth)
BGIBMGA004888-TA	H9J5U8_BOMMO	Uncharacterized protein			96	Bombyx mori (Silk moth)
BGIBMGA004974-TA	H9J633_BOMMO	ETS domain-containing protein			211	Bombyx mori (Silk moth)
BGIBMGA005013-TA	H9J672_BOMMO	Uncharacterized protein			461	Bombyx mori (Silk moth)
BGIBMGA005072-TA	H9J6D0_BOMMO	Uncharacterized protein			200	Bombyx mori (Silk moth)
BGIBMGA005093-TA	H9J6F1_BOMMO	Uncharacterized protein			707	Bombyx mori (Silk moth)
BGIBMGA005314-TA	H9J722_BOMMO	BTB domain-containing protein			574	Bombyx mori (Silk moth)
BGIBMGA005480-TA	H9J7I8_BOMMO	Uncharacterized protein			584	Bombyx mori (Silk moth)
BGIBMGA005495-TA	H9J7K3_BOMMO	Uncharacterized protein	101746733		203	Bombyx mori (Silk moth)
BGIBMGA005521-TA	H9J7M9_BOMMO	Uncharacterized protein			1501	Bombyx mori (Silk moth)
BGIBMGA005648-TA	H9J806_BOMMO	Uncharacterized protein			99	Bombyx mori (Silk moth)
BGIBMGA005723-TA	H9J881_BOMMO	Myb-like domain-containing protein			1552	Bombyx mori (Silk moth)
BGIBMGA005793-TA	H9J8F1_BOMMO	Cytochrome c oxidase polypeptide Va (Cytochrome c oxidase subunit 5A, mitochondrial)			151	Bombyx mori (Silk moth)
BGIBMGA005871-TA	H9J8M9_BOMMO	Uncharacterized protein			184	Bombyx mori (Silk moth)
BGIBMGA005882-TA	H9J8P0_BOMMO	Uncharacterized protein			150	Bombyx mori (Silk moth)
BGIBMGA003203-TA,BGIBMGA005891-TA	H9J8P9_BOMMO	Uncharacterized protein			113	Bombyx mori (Silk moth)
BGIBMGA005898-TA	H9J8Q6_BOMMO	BTB domain-containing protein			299	Bombyx mori (Silk moth)
BGIBMGA005950-TA	H9J8V8_BOMMO	Uncharacterized protein			2013	Bombyx mori (Silk moth)
BGIBMGA006118-TA	H9J9C6_BOMMO	Probable RNA polymerase II nuclear localization protein SLC7A6OS	101736813		304	Bombyx mori (Silk moth)
BGIBMGA006143-TA	H9J9F0_BOMMO	BESS domain-containing protein			179	Bombyx mori (Silk moth)
BGIBMGA006194-TA	H9J9K1_BOMMO	RAWUL domain-containing protein			1018	Bombyx mori (Silk moth)
BGIBMGA006240-TA	H9J9P7_BOMMO	Uncharacterized protein			113	Bombyx mori (Silk moth)
BGIBMGA006307-TA	H9J9W2_BOMMO	Uncharacterized protein			612	Bombyx mori (Silk moth)
BGIBMGA006463-TA	H9JAB8_BOMMO	RRM domain-containing protein			536	Bombyx mori (Silk moth)
BGIBMGA006613-TA	H9JAR8_BOMMO	Uncharacterized protein			1517	Bombyx mori (Silk moth)
BGIBMGA006685-TA	H9JAZ0_BOMMO	Uncharacterized protein			114	Bombyx mori (Silk moth)
BGIBMGA006704-TA	H9JB09_BOMMO	Vasa intronic protein	101741313 VIG		389	Bombyx mori (Silk moth)
BGIBMGA006778-TA	H9JB83_BOMMO	PAPA-1 domain-containing protein			715	Bombyx mori (Silk moth)
BGIBMGA006859-TA	H9JBG4_BOMMO	Complex I-ESSS (NADH dehydrogenase [ubiquinone] 1 beta subcomplex subunit 11, mitochondrial) (NADH-ubiquinone oxidoreductase ESSS subunit)	101739775		143	Bombyx mori (Silk moth)
BGIBMGA006976-TA	H9JBT1_BOMMO	BAG domain-containing protein Samui			687	Bombyx mori (Silk moth)
BGIBMGA006980-TA	H9JBT5_BOMMO	Nucleolar protein 12	101739431		228	Bombyx mori (Silk moth)
BGIBMGA007019-TA	H9JBX4_BOMMO	MHD2 domain-containing protein			298	Bombyx mori (Silk moth)
BGIBMGA007109-TA	H9JC64_BOMMO	Synaptogyrin	101736592		228	Bombyx mori (Silk moth)
BGIBMGA007136-TA	H9JC91_BOMMO	Uncharacterized protein			422	Bombyx mori (Silk moth)
BGIBMGA007138-TA	H9JC93_BOMMO	Uncharacterized protein			950	Bombyx mori (Silk moth)
BGIBMGA007204-TA	H9JCF9_BOMMO	MFS domain-containing protein	101740131		773	Bombyx mori (Silk moth)
BGIBMGA007267-TA	NDUBA_BOMMO	NADH dehydrogenase [ubiquinone] 1 beta subcomplex subunit 10			159	Bombyx mori (Silk moth)
BGIBMGA007336-TA	H9JCT9_BOMMO	Uncharacterized protein			349	Bombyx mori (Silk moth)
BGIBMGA007411-TA	H9JD14_BOMMO	Uncharacterized protein			29	Bombyx mori (Silk moth)
BGIBMGA007506-TA	H9JDA9_BOMMO	tRNA-uridine aminocarboxypropyltransferase (EC 2.5.1.25)	101745710		307	Bombyx mori (Silk moth)
BGIBMGA007515-TA	H9JDB8_BOMMO	GRIP domain-containing protein			1244	Bombyx mori (Silk moth)
BGIBMGA007621-TA	H9JDM4_BOMMO	Cap-specific mRNA (nucleoside-2'-O-)-methyltransferase 2 (EC 2.1.1.296)	101737449		695	Bombyx mori (Silk moth)
BGIBMGA007663-TA	H9JDR6_BOMMO	Uncharacterized protein	101743408		171	Bombyx mori (Silk moth)
BGIBMGA007674-TA	H9JDS7_BOMMO	Uncharacterized protein			91	Bombyx mori (Silk moth)
BGIBMGA007684-TA	H9JDT7_BOMMO	Uncharacterized protein			53	Bombyx mori (Silk moth)
BGIBMGA007812-TA	H9JE65_BOMMO	Uncharacterized protein			1951	Bombyx mori (Silk moth)
BGIBMGA007881-TA	H9JED4_BOMMO	Uncharacterized protein			172	Bombyx mori (Silk moth)
BGIBMGA008086-TA	H9JEY9_BOMMO	Dynactin subunit 6	101741513		191	Bombyx mori (Silk moth)
BGIBMGA008150-TA	H9JF53_BOMMO	GRIP domain-containing protein			925	Bombyx mori (Silk moth)
BGIBMGA008156-TA	H9JF59_BOMMO	Uncharacterized protein			391	Bombyx mori (Silk moth)
BGIBMGA008208-TA	H9JFB1_BOMMO	Uncharacterized protein			544	Bombyx mori (Silk moth)
BGIBMGA008350-TA	H9JFQ3_BOMMO	Uncharacterized protein	101744659		275	Bombyx mori (Silk moth)
BGIBMGA008371-TA	H9JFS4_BOMMO	Uncharacterized protein	101739831		139	Bombyx mori (Silk moth)
BGIBMGA008394-TA	H9JFU7_BOMMO	GT23 domain-containing protein			516	Bombyx mori (Silk moth)
BGIBMGA008424-TA	H9JFX7_BOMMO	HMG box domain-containing protein			297	Bombyx mori (Silk moth)
BGIBMGA008451-TA	H9JG04_BOMMO	Kinase (EC 2.7.-.-)			326	Bombyx mori (Silk moth)
BGIBMGA008537-TA	H9JG90_BOMMO	Zinc finger CCCH domain-containing protein 14			449	Bombyx mori (Silk moth)
BGIBMGA008585-TA	H9JGD8_BOMMO	Uncharacterized protein			190	Bombyx mori (Silk moth)
BGIBMGA008670-TA	H9JGM3_BOMMO	ATP synthase subunit b			243	Bombyx mori (Silk moth)
BGIBMGA008732-TA	H9JGT5_BOMMO	Uncharacterized protein			275	Bombyx mori (Silk moth)
BGIBMGA008959-TA	H9JHG2_BOMMO	Complex I-SGDH (NADH dehydrogenase [ubiquinone] 1 beta subcomplex subunit 5, mitochondrial) (NADH-ubiquinone oxidoreductase SGDH subunit)			190	Bombyx mori (Silk moth)
BGIBMGA008992-TA	Q1HQA8_BOMMO	Transcriptional adaptor 3	732883		460	Bombyx mori (Silk moth)
BGIBMGA009494-TA	H9JIZ3_BOMMO	Uncharacterized protein			177	Bombyx mori (Silk moth)
BGIBMGA009685-TA	H9JJI4_BOMMO	RRM domain-containing protein	101746268		593	Bombyx mori (Silk moth)
BGIBMGA009731-TA	H9JJN0_BOMMO	Uncharacterized protein			166	Bombyx mori (Silk moth)
BGIBMGA009840-TA	H9JJY9_BOMMO	Uncharacterized protein			181	Bombyx mori (Silk moth)
BGIBMGA010015-TA	H9JKG4_BOMMO	Uncharacterized protein			535	Bombyx mori (Silk moth)
BGIBMGA010113-TA	H9JKR2_BOMMO	Uncharacterized protein	101737032		340	Bombyx mori (Silk moth)
BGIBMGA010364-TA	H9JLG3_BOMMO	RING-type domain-containing protein			1015	Bombyx mori (Silk moth)
BGIBMGA010438-TA	H9JLN7_BOMMO	Uncharacterized protein			357	Bombyx mori (Silk moth)
BGIBMGA010574-TA	H9JM22_BOMMO	Uncharacterized protein			960	Bombyx mori (Silk moth)
BGIBMGA010642-TA	H9JM89_BOMMO	PNP_UDP_1 domain-containing protein	101736970		376	Bombyx mori (Silk moth)
BGIBMGA010656-TA	H9JMA3_BOMMO	DUF4604 domain-containing protein	101739730		136	Bombyx mori (Silk moth)
BGIBMGA010729-TA	H9JMH6_BOMMO	Uncharacterized protein			98	Bombyx mori (Silk moth)
BGIBMGA010975-TA	H9JN72_BOMMO	Uncharacterized protein	101740319		258	Bombyx mori (Silk moth)
BGIBMGA011052-TA	H9JNE9_BOMMO	Uncharacterized protein			606	Bombyx mori (Silk moth)
BGIBMGA011068-TA	H9JNG5_BOMMO	Uncharacterized protein	101735445		217	Bombyx mori (Silk moth)
BGIBMGA011104-TA	H9JNK0_BOMMO	Uncharacterized protein			488	Bombyx mori (Silk moth)
BGIBMGA011142-TA	H9JNN8_BOMMO	HSac2 domain-containing protein	101742591		356	Bombyx mori (Silk moth)
BGIBMGA011185-TA	H9JNT1_BOMMO	Uncharacterized protein			166	Bombyx mori (Silk moth)
BGIBMGA011290-TA	H9JP36_BOMMO	Uncharacterized protein			735	Bombyx mori (Silk moth)
BGIBMGA011323-TA	H9JP69_BOMMO	Complex I-B15 (NADH dehydrogenase [ubiquinone] 1 beta subcomplex subunit 4) (NADH-ubiquinone oxidoreductase B15 subunit)	101746156		116	Bombyx mori (Silk moth)
BGIBMGA011333-TA	H9JP79_BOMMO	MDM2-like protein	101745393		328	Bombyx mori (Silk moth)
BGIBMGA011336-TA	H9JP82_BOMMO	Uncharacterized protein			423	Bombyx mori (Silk moth)
BGIBMGA011372-TA	H9JPB8_BOMMO	ADF-H domain-containing protein			141	Bombyx mori (Silk moth)
BGIBMGA011445-TA	H9JPJ0_BOMMO	Uncharacterized protein			349	Bombyx mori (Silk moth)
BGIBMGA011454-TA	H9JPJ9_BOMMO	Uncharacterized protein			1011	Bombyx mori (Silk moth)
BGIBMGA011538-TA	H9JPT3_BOMMO	HOOK_N domain-containing protein			1392	Bombyx mori (Silk moth)
BGIBMGA011571-TA	H9JPW6_BOMMO	Uncharacterized protein			187	Bombyx mori (Silk moth)
BGIBMGA011621-TA	H9JQ15_BOMMO	Uncharacterized protein	101741783		156	Bombyx mori (Silk moth)
BGIBMGA011677-TA	H9JQ71_BOMMO	Uncharacterized protein			899	Bombyx mori (Silk moth)
BGIBMGA011696-TA	H9JQ90_BOMMO	Uncharacterized protein	101738996		219	Bombyx mori (Silk moth)
BGIBMGA011788-TA	H9JQI2_BOMMO	Uncharacterized protein			243	Bombyx mori (Silk moth)
BGIBMGA011880-TA	E5LAN2_BOMMO	Parathion hydrolase-related protein (Phosphotriesterase-related protein)	100526775		350	Bombyx mori (Silk moth)
BGIBMGA011905-TA	H9JQU9_BOMMO	C2H2-type domain-containing protein			344	Bombyx mori (Silk moth)
BGIBMGA011924-TA	H9JQW8_BOMMO	Uncharacterized protein	101744548		723	Bombyx mori (Silk moth)
BGIBMGA011936-TA	Q1HPP3_BOMMO	ATP synthase subunit d, mitochondrial	100101181		179	Bombyx mori (Silk moth)
BGIBMGA012000-TA	H9JR40_BOMMO	ATP synthase subunit s, mitochondrial (ATP synthase-coupling factor B) (Distal membrane arm assembly complex 2-like protein) (Mitochondrial ATP synthase regulatory component factor B)			152	Bombyx mori (Silk moth)
BGIBMGA012030-TA	H9JR70_BOMMO	Uncharacterized protein			327	Bombyx mori (Silk moth)
BGIBMGA012037-TA	H9JR77_BOMMO	Uncharacterized protein			729	Bombyx mori (Silk moth)
BGIBMGA012042-TA	H9JR82_BOMMO	Uncharacterized protein			1016	Bombyx mori (Silk moth)
BGIBMGA012125-TA	H9JRG5_BOMMO	Uncharacterized protein			231	Bombyx mori (Silk moth)
BGIBMGA012157-TA	H9JRJ7_BOMMO	Uncharacterized protein			226	Bombyx mori (Silk moth)
BGIBMGA012164-TA	H9JRK4_BOMMO	Uncharacterized protein			124	Bombyx mori (Silk moth)
BGIBMGA012197-TA	H9JRN7_BOMMO	Uncharacterized protein			538	Bombyx mori (Silk moth)
BGIBMGA012212-TA	H9JRQ2_BOMMO	Uncharacterized protein			489	Bombyx mori (Silk moth)
BGIBMGA012218-TA	H9JRQ8_BOMMO	Uncharacterized protein			669	Bombyx mori (Silk moth)
BGIBMGA012237-TA	H9JRS7_BOMMO	Uncharacterized protein			1626	Bombyx mori (Silk moth)
BGIBMGA012331-TA	H9JS21_BOMMO	Uncharacterized protein			609	Bombyx mori (Silk moth)
BGIBMGA012537-TA	H9JSM6_BOMMO	Uncharacterized protein			197	Bombyx mori (Silk moth)
BGIBMGA012651-TA	H9JSY9_BOMMO	Uncharacterized protein			189	Bombyx mori (Silk moth)
BGIBMGA012815-TA	H9JTF3_BOMMO	Uncharacterized protein			165	Bombyx mori (Silk moth)
BGIBMGA012817-TA	H9JTF5_BOMMO	Regulatory protein zeste			164	Bombyx mori (Silk moth)
BGIBMGA012952-TA	H9JTU0_BOMMO	Sulfatase domain-containing protein	101745680		498	Bombyx mori (Silk moth)
BGIBMGA012985-TA	H9JTX3_BOMMO	Uncharacterized protein	101738668		265	Bombyx mori (Silk moth)
BGIBMGA013083-TA	H9JU71_BOMMO	Uncharacterized protein	101746011		1214	Bombyx mori (Silk moth)
BGIBMGA013141-TA	H9JUC8_BOMMO	Coiled-coil domain-containing protein 86	101744082		162	Bombyx mori (Silk moth)
BGIBMGA013339-TA	H9JUX6_BOMMO	Ornithine decarboxylase antizyme			139	Bombyx mori (Silk moth)
BGIBMGA013361-TA	H9JUZ8_BOMMO	Uncharacterized protein			296	Bombyx mori (Silk moth)
BGIBMGA013451-TA	H9JV88_BOMMO	Uncharacterized protein	101739922		81	Bombyx mori (Silk moth)
BGIBMGA013508-TA	H9JVE5_BOMMO	Uncharacterized protein	101739874		115	Bombyx mori (Silk moth)
BGIBMGA013680-TA	Q1HQ98_BOMMO	Cytochrome c oxidase subunit 4	780848		178	Bombyx mori (Silk moth)
BGIBMGA013774-TA	H9JW61_BOMMO	PNP_UDP_1 domain-containing protein	101744496		336	Bombyx mori (Silk moth)
BGIBMGA013806-TA	H9JW92_BOMMO	Uncharacterized protein			262	Bombyx mori (Silk moth)
BGIBMGA013841-TA	H9JWC7_BOMMO	Autophagy-related protein 13			322	Bombyx mori (Silk moth)
BGIBMGA013922-TA	H9JWK8_BOMMO	Uncharacterized protein			945	Bombyx mori (Silk moth)
BGIBMGA013966-TA	H9JWQ2_BOMMO	Uncharacterized protein			191	Bombyx mori (Silk moth)
BGIBMGA013974-TA	H9JWR0_BOMMO	UBA domain-containing protein			844	Bombyx mori (Silk moth)
BGIBMGA013997-TA	H9JWT3_BOMMO	ATP-dependent DNA helicase (EC 3.6.4.12)			2234	Bombyx mori (Silk moth)
BGIBMGA014006-TA	H9JWU2_BOMMO	Uncharacterized protein			110	Bombyx mori (Silk moth)
BGIBMGA014039-TA	H9JWX5_BOMMO	Collagen IV NC1 domain-containing protein			1933	Bombyx mori (Silk moth)
BGIBMGA014140-TA	H9JX75_BOMMO	Protein LTV1 homolog			515	Bombyx mori (Silk moth)
BGIBMGA014202-TA	H9JXD7_BOMMO	Complex I-B14.5a (NADH dehydrogenase [ubiquinone] 1 alpha subcomplex subunit 7) (NADH-ubiquinone oxidoreductase subunit B14.5a)	101746922		110	Bombyx mori (Silk moth)
BGIBMGA014405-TA	H9JXY7_BOMMO	Uncharacterized protein			204	Bombyx mori (Silk moth)
BGIBMGA014418-TA	H9JY00_BOMMO	4F5 domain-containing protein	101744125		77	Bombyx mori (Silk moth)
BGIBMGA014571-TA	H9JYF1_BOMMO	Peptidase S1 domain-containing protein			95	Bombyx mori (Silk moth)
BGIBMGA014593-TA	H9JYH3_BOMMO	Fe2OG dioxygenase domain-containing protein	101735902		331	Bombyx mori (Silk moth)
BGIBMGA014596-TA	H9JYH6_BOMMO	Uncharacterized protein			188	Bombyx mori (Silk moth)
BGIBMGA014604-TA	H9JYI4_BOMMO	Uncharacterized protein	101745787		163	Bombyx mori (Silk moth)
BGIBMGA014605-TA	H9JYI5_BOMMO	Uncharacterized protein			218	Bombyx mori (Silk moth)
BGIBMGA005870-TA	H9J8M8_BOMMO	Uncharacterized protein			56	Bombyx mori (Silk moth)
BGIBMGA006455-TA	H9JAB0_BOMMO	Uncharacterized protein			71	Bombyx mori (Silk moth)
BGIBMGA007872-TA	H9JEC5_BOMMO	Uncharacterized protein			190	Bombyx mori (Silk moth)
BGIBMGA009889-TA	H9JK38_BOMMO	Uncharacterized protein			128	Bombyx mori (Silk moth)
BGIBMGA010219-TA	H9JL18_BOMMO	Uncharacterized protein			137	Bombyx mori (Silk moth)
BGIBMGA011300-TA	H9JP46_BOMMO	Uncharacterized protein			126	Bombyx mori (Silk moth)
BGIBMGA012243-TA	H9JRT3_BOMMO	Uncharacterized protein			119	Bombyx mori (Silk moth)
BGIBMGA013101-TA	H9JU89_BOMMO	Uncharacterized protein			129	Bombyx mori (Silk moth)
BGIBMGA013839-TA	H9JWC5_BOMMO	Uncharacterized protein			155	Bombyx mori (Silk moth)
BGIBMGA014288-TA	H9JXM1_BOMMO	Uncharacterized protein			74	Bombyx mori (Silk moth)
BGIBMGA014350-TA	H9JXT3_BOMMO	Uncharacterized protein			172	Bombyx mori (Silk moth)
