# Supplementary material for: Determination of Key Components in the Bombyx mori p53 Apoptosis Regulation Network Using Y2H-Seq
Source: Insects. 2023 Apr 5;14(4):362. doi: 10.3390/insects14040362 (PMC10146131; doi:10.3390/insects14040362)
Supplement: Supplementary file 1 [file insects-14-00362-s001.zip › Supplementary Data S2.xlsx]

## Sheet: Sheet1
BP
#term ID	term description	observed gene count	background gene count	strength	false discovery rate
GO:0044267	Cellular protein metabolic process	10	1571	0.89	6.75e-05
GO:0070647	Protein modification by small protein conjugation or removal	5	319	1.28	0.0043
GO:0006464	Cellular protein modification process	7	1101	0.89	0.0067
GO:0042981	Regulation of apoptotic process	4	184	1.42	0.008
GO:0006355	Regulation of transcription, dna-templated	7	1198	0.85	0.0082
GO:0048523	Negative regulation of cellular process	7	1225	0.84	0.0082
GO:0008630	Intrinsic apoptotic signaling pathway in response to dna damage	2	9	2.43	0.0109
GO:0016578	Histone deubiquitination	2	10	2.39	0.0109
GO:0019941	Modification-dependent protein catabolic process	4	265	1.26	0.0109
GO:0006412	Translation	4	277	1.25	0.012
GO:0031324	Negative regulation of cellular metabolic process	5	630	0.99	0.0158
GO:0045892	Negative regulation of transcription, dna-templated	4	323	1.18	0.0169
GO:0010646	Regulation of cell communication	5	832	0.86	0.0363
GO:0016570	Histone modification	3	171	1.33	0.0363
GO:0023051	Regulation of signaling	5	834	0.86	0.0363
GO:0035331	Negative regulation of hippo signaling	2	35	1.84	0.0394
GO:0048583	Regulation of response to stimulus	5	878	0.84	0.0421
GO:0009987	Cellular process	12	7802	0.27	0.0475
GO:0006342	Chromatin silencing	2	41	1.77	0.0478
GO:0048522	Positive regulation of cellular process	6	1462	0.7	0.0478
GO:0051276	Chromosome organization	4	501	0.99	0.0478
CC
GO:0005634	Nucleus	11	2868	0.67	0.00018
GO:0043232	Intracellular non-membrane-bounded organelle	9	1540	0.85	0.00018
GO:0005840	Ribosome	4	155	1.5	0.0016
GO:0043229	Intracellular organelle	12	5642	0.41	0.0023
GO:0000785	Chromatin	4	211	1.36	0.0033
GO:0005700	Polytene chromosome	3	133	1.44	0.0172
GO:0005737	Cytoplasm	10	4756	0.41	0.0387
MF
GO:0003735	Structural constituent of ribosome	4	144	1.53	0.0087
GO:0008097	5S rRNA binding	2	6	2.61	0.0161
GO:0031386	Protein tag	2	9	2.43	0.0211
Kegg
bmor04068	FoxO signaling pathway	3	59	1.79	0.0021
bmor03010	Ribosome	3	107	1.53	0.0059
