# Supplementary material for: Determination of Key Components in the Bombyx mori p53 Apoptosis Regulation Network Using Y2H-Seq
Source: Insects. 2023 Apr 5;14(4):362. doi: 10.3390/insects14040362 (PMC10146131; doi:10.3390/insects14040362)
Supplement: Supplementary file 1 [file insects-14-00362-s001.zip › Supplementary Data S3 BP.xlsx]

## Sheet: BP
#term ID	term description	observed gene count	background gene count	strength	false discovery rate	matching proteins in your network (IDs)	matching proteins in your network (labels)
GO:0044267	Cellular protein metabolic process	10	1571	0.89	6.75e-05	7091.BGIBMGA001415-TA,7091.BGIBMGA004356-TA,7091.BGIBMGA005370-TA,7091.BGIBMGA007315-TA,7091.BGIBMGA007317-TA,7091.BGIBMGA007879-TA,7091.BGIBMGA008516-TA,7091.BGIBMGA008881-TA,7091.BGIBMGA011273-TA,7091.BGIBMGA011333-TA	Ubi3,RpS7,Chk2,BGIBMGA007315-TA,BGIBMGA007317-TA,RpL5,BGIBMGA008516-TA,RpL11,BGIBMGA011273-TA,BGIBMGA011333-TA
GO:0070647	Protein modification by small protein conjugation or removal	5	319	1.28	0.0043	7091.BGIBMGA001415-TA,7091.BGIBMGA007315-TA,7091.BGIBMGA007317-TA,7091.BGIBMGA011273-TA,7091.BGIBMGA011333-TA	Ubi3,BGIBMGA007315-TA,BGIBMGA007317-TA,BGIBMGA011273-TA,BGIBMGA011333-TA
GO:0006464	Cellular protein modification process	7	1101	0.89	0.0067	7091.BGIBMGA001415-TA,7091.BGIBMGA005370-TA,7091.BGIBMGA007315-TA,7091.BGIBMGA007317-TA,7091.BGIBMGA008516-TA,7091.BGIBMGA011273-TA,7091.BGIBMGA011333-TA	Ubi3,Chk2,BGIBMGA007315-TA,BGIBMGA007317-TA,BGIBMGA008516-TA,BGIBMGA011273-TA,BGIBMGA011333-TA
GO:0042981	Regulation of apoptotic process	4	184	1.42	0.008	7091.BGIBMGA005370-TA,7091.BGIBMGA008516-TA,7091.BGIBMGA011333-TA,7091.BGIBMGA013185-TA	Chk2,BGIBMGA008516-TA,BGIBMGA011333-TA,p53
GO:0006355	Regulation of transcription, dna-templated	7	1198	0.85	0.0082	7091.BGIBMGA005370-TA,7091.BGIBMGA007315-TA,7091.BGIBMGA007317-TA,7091.BGIBMGA008094-TA,7091.BGIBMGA008516-TA,7091.BGIBMGA011333-TA,7091.BGIBMGA013185-TA	Chk2,BGIBMGA007315-TA,BGIBMGA007317-TA,BGIBMGA008094-TA,BGIBMGA008516-TA,BGIBMGA011333-TA,p53
GO:0048523	Negative regulation of cellular process	7	1225	0.84	0.0082	7091.BGIBMGA005370-TA,7091.BGIBMGA007315-TA,7091.BGIBMGA007317-TA,7091.BGIBMGA008094-TA,7091.BGIBMGA008516-TA,7091.BGIBMGA011333-TA,7091.BGIBMGA013185-TA	Chk2,BGIBMGA007315-TA,BGIBMGA007317-TA,BGIBMGA008094-TA,BGIBMGA008516-TA,BGIBMGA011333-TA,p53
GO:0008630	Intrinsic apoptotic signaling pathway in response to dna damage	2	9	2.43	0.0109	7091.BGIBMGA005370-TA,7091.BGIBMGA013185-TA	Chk2,p53
GO:0016578	Histone deubiquitination	2	10	2.39	0.0109	7091.BGIBMGA007315-TA,7091.BGIBMGA007317-TA	BGIBMGA007315-TA,BGIBMGA007317-TA
GO:0019941	Modification-dependent protein catabolic process	4	265	1.26	0.0109	7091.BGIBMGA001415-TA,7091.BGIBMGA007315-TA,7091.BGIBMGA007317-TA,7091.BGIBMGA011273-TA	Ubi3,BGIBMGA007315-TA,BGIBMGA007317-TA,BGIBMGA011273-TA
GO:0006412	Translation	4	277	1.25	0.012	7091.BGIBMGA004356-TA,7091.BGIBMGA007879-TA,7091.BGIBMGA008881-TA,7091.BGIBMGA011273-TA	RpS7,RpL5,RpL11,BGIBMGA011273-TA
GO:0031324	Negative regulation of cellular metabolic process	5	630	0.99	0.0158	7091.BGIBMGA007315-TA,7091.BGIBMGA007317-TA,7091.BGIBMGA008516-TA,7091.BGIBMGA011333-TA,7091.BGIBMGA013185-TA	BGIBMGA007315-TA,BGIBMGA007317-TA,BGIBMGA008516-TA,BGIBMGA011333-TA,p53
GO:0045892	Negative regulation of transcription, dna-templated	4	323	1.18	0.0169	7091.BGIBMGA007315-TA,7091.BGIBMGA007317-TA,7091.BGIBMGA008516-TA,7091.BGIBMGA011333-TA	BGIBMGA007315-TA,BGIBMGA007317-TA,BGIBMGA008516-TA,BGIBMGA011333-TA
GO:0010646	Regulation of cell communication	5	832	0.86	0.0363	7091.BGIBMGA007315-TA,7091.BGIBMGA007317-TA,7091.BGIBMGA008094-TA,7091.BGIBMGA008516-TA,7091.BGIBMGA013185-TA	BGIBMGA007315-TA,BGIBMGA007317-TA,BGIBMGA008094-TA,BGIBMGA008516-TA,p53
GO:0016570	Histone modification	3	171	1.33	0.0363	7091.BGIBMGA007315-TA,7091.BGIBMGA007317-TA,7091.BGIBMGA008516-TA	BGIBMGA007315-TA,BGIBMGA007317-TA,BGIBMGA008516-TA
GO:0023051	Regulation of signaling	5	834	0.86	0.0363	7091.BGIBMGA007315-TA,7091.BGIBMGA007317-TA,7091.BGIBMGA008094-TA,7091.BGIBMGA008516-TA,7091.BGIBMGA013185-TA	BGIBMGA007315-TA,BGIBMGA007317-TA,BGIBMGA008094-TA,BGIBMGA008516-TA,p53
GO:0035331	Negative regulation of hippo signaling	2	35	1.84	0.0394	7091.BGIBMGA007315-TA,7091.BGIBMGA007317-TA	BGIBMGA007315-TA,BGIBMGA007317-TA
GO:0048583	Regulation of response to stimulus	5	878	0.84	0.0421	7091.BGIBMGA005370-TA,7091.BGIBMGA007315-TA,7091.BGIBMGA007317-TA,7091.BGIBMGA008094-TA,7091.BGIBMGA013185-TA	Chk2,BGIBMGA007315-TA,BGIBMGA007317-TA,BGIBMGA008094-TA,p53
GO:0009987	Cellular process	12	7802	0.27	0.0475	7091.BGIBMGA001415-TA,7091.BGIBMGA004356-TA,7091.BGIBMGA005370-TA,7091.BGIBMGA007315-TA,7091.BGIBMGA007317-TA,7091.BGIBMGA007879-TA,7091.BGIBMGA008094-TA,7091.BGIBMGA008516-TA,7091.BGIBMGA008881-TA,7091.BGIBMGA011273-TA,7091.BGIBMGA011333-TA,7091.BGIBMGA013185-TA	Ubi3,RpS7,Chk2,BGIBMGA007315-TA,BGIBMGA007317-TA,RpL5,BGIBMGA008094-TA,BGIBMGA008516-TA,RpL11,BGIBMGA011273-TA,BGIBMGA011333-TA,p53
GO:0006342	Chromatin silencing	2	41	1.77	0.0478	7091.BGIBMGA007315-TA,7091.BGIBMGA007317-TA	BGIBMGA007315-TA,BGIBMGA007317-TA
GO:0048522	Positive regulation of cellular process	6	1462	0.7	0.0478	7091.BGIBMGA005370-TA,7091.BGIBMGA007315-TA,7091.BGIBMGA007317-TA,7091.BGIBMGA008516-TA,7091.BGIBMGA011333-TA,7091.BGIBMGA013185-TA	Chk2,BGIBMGA007315-TA,BGIBMGA007317-TA,BGIBMGA008516-TA,BGIBMGA011333-TA,p53
GO:0051276	Chromosome organization	4	501	0.99	0.0478	7091.BGIBMGA005370-TA,7091.BGIBMGA007315-TA,7091.BGIBMGA007317-TA,7091.BGIBMGA008516-TA	Chk2,BGIBMGA007315-TA,BGIBMGA007317-TA,BGIBMGA008516-TA
