# Supplementary material for: Determination of Key Components in the Bombyx mori p53 Apoptosis Regulation Network Using Y2H-Seq
Source: Insects. 2023 Apr 5;14(4):362. doi: 10.3390/insects14040362 (PMC10146131; doi:10.3390/insects14040362)
Supplement: Supplementary file 1 [file insects-14-00362-s001.zip › Supplementary Data S4 motifout.xlsx]

## Sheet: motifout
>BMSK0000274
>BMSK0000387
>BMSK0000350
>BMSK0000628
>BMSK0000499
>BMSK0000101
>BMSK0000421
Adf-1	4042	-	tagtcgacggcggcta	0.104
>BMSK0000118
>BMSK0000390
>BMSK0000398
>BMSK0000339
Adf-1	45	+	cagcggctgccccgtc	0.118
HSF	64	+	cgaaccgaaacgcat	0.11
HSF	4582	+	tttctagaaaagaag	0.235
Hairy	7606	+	tcggcacgggcctg	0.324
HSF	7646	+	agaagattttagaaa	0.349
dri	7673	+	tcaattaatg	0.139
Adf-1	7699	+	tagctgctgtggcgca	0.284
Sn	7908	+	caaacaggtgcgc	0.198
>BMSK0000612
>BMSK0000165
>BMSK0000594
>BMSK0000568
Su(H)	187	+	gatgtgggaatcg	0.128
Hairy	228	+	cggactcgcgccat	0.175
>BMSK0000317
>BMSK0000923
>BMSK0000750
Ftz	1968	-	cttaattgcagg	0.215
Croc	1980	-	tattttatttatttat	0.178
>BMSK0000737
HSF	1953	+	agcaaagaaatgtct	0.157
HSF	1958	-	agaaatgtctttgct	0.121
Adf-1	2061	+	gcgccgccctcgccac	0.25
Adf-1	2077	-	cccccgacgaccgccc	0.232
>BMSK0000758
Sn	643	-	gcccacctgatgg	0.101
Sn	644	+	cccacctgatggta	0.21
CF1/USP	659	+	gtggtcacc	0.116
CF1/USP	659	+	gtggtcacc	0.137
Ovo	831	-	gcagcggttccagat	0.122
Adf-1	859	-	tctgctccaatggcgg	0.123
Sn	871	+	gcgggaggtgcga	0.129
Su(H)	958	+	acagagagaaccg	0.101
dl	960	+	agagagaaccg	0.131
HSF	964	+	agaaccgaagtccct	0.104
Adf-1	1001	-	cgatccgcgagagcgg	0.154
Ovo	1027	+	catccgaacagcccg	0.199
Croc	1149	+	atggataaatattttc	0.122
HSF	1167	+	agataattctagaag	0.331
>BMSK0000859
Adf-1	2248	-	agggcggcaacggagc	0.151
E74A	2260	+	gagccccggaagcgggc	0.147
Hairy	2266	-	cggaagcgggccgc	0.155
dl	2337	-	tggaataaacc	0.128
Adf-1	2364	-	gagtcggcggccgcgc	0.387
Adf-1	2367	-	tcggcggccgcgcccg	0.136
Adf-1	2370	-	gcggccgcgcccgcgc	0.163
Adf-1	2394	+	gcgccgcagtcgtccg	0.395
Hairy	2406	+	tccgcccgcgacgt	0.197
Adf-1	2407	-	ccgcccgcgacgtccg	0.104
Adf-1	2410	-	cccgcgacgtccggcc	0.139
Adf-1	2458	+	gagccgccgacaccgc	0.23
Adf-1	2461	+	ccgccgacaccgcgca	0.237
>BMSK0000976
CF1/USP	80	-	agcgacccg	0.123
CF1/USP	80	-	agcgacccg	0.122
HSF	90	-	cctcgcttcgcttcg	0.92
Adf-1	128	-	taggcgactcccgcca	0.446
Adf-1	169	+	gcgacgccgcggggcg	0.605
Hairy	172	-	acgccgcggggcga	0.204
Bcd	202	-	ctactccc	0.124
Ttk69K	270	+	ggtccagc	0.145
Ovo	273	-	ccagccgttccagag	0.116
Ovo	295	+	ggaacaaacagacag	0.126
CF2-II	337	+	gtgtatgta	0.103
CF2-II	337	+	gtgtatgta	0.13
CF2-II	348	+	gtatatata	0.102
CF2-II	348	+	gtatatata	0.271
>BMSK0000744
>BMSK0000894
>BMSK0001039
>BMSK0000848
GCM	257	-	ctgatgctggtgt	0.271
Adf-1	280	+	ccgcaggtgccggcgg	0.392
>BMSK0000891
>BMSK0000895
Hairy	672	-	gtacaccgtgcctg	0.119
STAT	702	-	aagcatttccaggaaaattat	0.501
Hairy	728	+	gctccaggcgacgg	0.161
Adf-1	747	-	tttgccacaacggcgt	0.136
Adf-1	750	-	gccacaacggcgtggg	0.129
CF1/USP	772	-	cgtgtcccc	0.325
Adf-1	2158	+	cggcggccggttccgg	0.144
E74A	2227	+	taatgccggcagtggtc	0.223
Adf-1	2246	-	caggcagcggaaaccg	0.17
GCM	2299	-	acaatgcgggtgt	0.375
>BMSK0000863
Ubx	517	-	acgaggcaactatgtccag	0.152
mtTFA	567	+	ggcttatcagg	0.169
HSF	2047	+	agaagcgcaaagaag	0.212
Sn	2112	+	gatgcaggtgcac	0.182
GCM	2125	-	cagatgcaggtgg	0.11
>BMSK0000764
>BMSK0001031
>BMSK0001037
>BMSK0001141
>BMSK0001132
Adf-1	965	+	gtgcagttgtcgacga	0.119
Adf-1	985	-	tgtccggcagcggccg	0.111
Adf-1	988	-	ccggcagcggccgggc	0.377
CF1/USP	1007	-	ggcgacccc	0.247
CF1/USP	1007	-	ggcgacccc	0.281
Adf-1	1027	+	ccgctgtggccgcggg	0.545
Adf-1	1077	-	gccccgaccgcaacgg	0.161
Adf-1	1127	+	cctccgccgccgccgc	0.218
Adf-1	1130	+	ccgccgccgccgccac	0.378
CF1/USP	1178	+	ggggtaacg	0.161
dTCF	1598	+	cctatgatcct	0.129
Adf-1	1614	+	cagccgcagaagcccc	0.147
HSF	1663	-	acaagcttcttttca	0.226
dl	1722	+	tcagaaaaacg	0.147
BR-CZ1	1754	+	ttggcagtcacaaaactc	0.108
Croc	1786	+	ttagataaataacagg	0.281
BR-CZ1	1788	+	agataaataacaggttaa	0.116
GCM	1820	-	ttaatgcaggttt	0.135
Hb	1896	-	tttttttttg	0.106
BR-CZ1	1930	+	tgataatagacaactcac	0.442
Croc	1963	+	aaaaataaatatcttt	0.527
HSF	1988	-	cttctcttacagaat	0.323
>BMSK0001399
>BMSK0001321
Adf-1	940	+	ccgatcctgcggacag	0.177
HSF	949	+	cggacagaatggaaa	0.131
Adf-1	965	+	cagtcgacgtcgccca	0.652
dl	995	-	ggatcctcccg	0.16
Ovo	1007	+	tccactaacggtgct	0.376
Sn	1034	-	aagcaccggtcac	0.194
Adf-1	1061	+	ccgtcgcttgcgacga	0.258
dl	1129	-	ggatcttctca	0.13
Sn	1152	-	tccgatccggtggt	0.152
HSF	2085	+	cttctcgaagggaac	0.196
HSF	2134	-	tctctggcaacttct	0.164
>BMSK0001120
>BMSK0001149
HSF	1924	+	agaatcttcgagaaa	0.148
>BMSK0001329
HSF	2128	+	tctccagaaaagaaa	0.103
Ubx	2422	+	ttggcgttaatggcgcgaa	0.105
HSF	2445	+	tttttcgaagcgaaa	0.212
HSF	2513	+	agaagagaagcgtcg	0.166
>BMSK0001383
Adf-1	319	+	tcatcgtcgccgccga	0.162
Adf-1	322	+	tcgtcgccgccgatca	0.149
CF2-II	399	+	gtatatgta	0.107
CF2-II	399	+	gtatatgta	0.135
Croc	467	+	atctataaatattatg	0.106
CF2-II	488	-	tatatatac	0.186
Hairy	516	+	ccttcacgctacac	0.151
>BMSK0001452
>BMSK0001442
>BMSK0001352
Zeste	436	-	ccggtcactcacattc	0.101
E74A	463	+	caaacccgcaagtgtag	0.165
Hairy	566	-	agggcgcgaaccgc	0.139
Su(H)	592	-	agtctcccacaca	0.148
Sn	1927	-	gttcacctgtcat	0.101
Hairy	2001	-	atggcgcgtgtacc	0.121
>BMSK0001224
>BMSK0001445
>BMSK0001097
HSF	349	-	cgaaagctcttctct	0.105
E74A	402	+	cgtacccgtaagtgttg	0.117
Su(H)	436	+	agtgtgggaactg	0.155
>BMSK0001178
>BMSK0001157
Adf-1	1052	+	tcgtcgtcgtggccta	0.134
GCM	1219	+	aaacccgcaaaat	0.108
CF2-II	1589	-	tatatatac	0.247
CF2-II	1600	+	atatatata	0.13
CF2-II	1609	-	tatatatac	0.189
>BMSK0001131
>BMSK0001206
>BMSK0001470
Adf-1	1361	-	tccgcggcttcaacgg	0.499
CF1/USP	1398	+	ggggtcacc	0.199
CF1/USP	1398	+	ggggtcacc	0.518
Croc	1409	+	tttaggaaatatgttg	0.149
Adf-1	1429	+	ctgtcgtcgttgcgga	0.432
dTCF	1531	+	cctttgaacct	0.133
>BMSK0001164
>BMSK0001507
>BMSK0001139
>BMSK0001974
Hb	585	-	ttttttctgc	0.103
Ttk69K	622	+	gttcctgc	0.129
CF1/USP	635	-	catcacccc	0.375
CF1/USP	635	-	catcacccc	0.189
dl	680	+	gggtttgcccc	0.3
Hairy	684	-	ttgccccgaggccc	0.113
Hairy	691	+	gaggcccgttccgt	0.167
Adf-1	715	-	gggggtacgacgaccc	0.139
CF1/USP	723	-	gacgaccct	0.161
Adf-1	756	+	ccgatcctgcggacag	0.182
Ttk69K	758	+	gatcctgc	0.11
HSF	765	+	cggacagaatggaaa	0.186
Adf-1	781	+	cagtcgacgtcgcccc	0.825
Ubx	818	-	cctgatccactaacggtgc	0.119
Ovo	823	+	tccactaacggtgct	0.434
Sn	850	-	aagcaccggtcat	0.192
Adf-1	877	+	ccgtcgcttgcgacga	0.331
Adf-1	914	-	ccctcagacacagccg	0.141
Adf-1	918	+	cagacacagccgactg	0.12
dl	932	-	tgagtttctcg	0.137
dl	945	-	tgatcttctca	0.119
CF1/USP	957	+	tgggtcgcg	0.118
Sn	968	-	tccgatccggtggt	0.229
CF1/USP	1044	-	cgtgagctc	0.101
>BMSK0001781
>BMSK0001981
dl	3617	+	tggtttttccg	0.136
>BMSK0001716
>BMSK0001900
>BMSK0001686
STAT	3456	+	ggacctttcgaggaaattttc	0.125
HSF	3766	-	tctctataaacttct	0.134
>BMSK0001909
HSF	2638	+	aggagagaaatgaaa	0.113
dri	2657	-	tattaatcct	0.11
Sn	2676	+	acaacaggtccac	0.301
dl	2695	+	gggtttgtcca	0.522
E74A	2713	-	ccggccttccgcctgca	0.48
GCM	2733	-	caaatgcaggtgt	0.16
Sn	2735	+	aatgcaggtgtgg	0.113
Su(H)	2812	-	cgattcccaggat	0.261
Elf-1	2838	+	gatactggtgttgtaa	0.111
Sn	2874	+	gccacaggtgcgg	0.564
Adf-1	2889	+	cggctggtggtgcgca	0.127
Adf-1	2907	-	gggtcgcaggcggcgg	0.211
Hairy	2914	-	aggcggcgggctgg	0.139
Adf-1	2930	+	gcgcgccggccgcgcg	0.159
Adf-1	2935	-	ccggccgcgcgggccg	0.125
Hairy	2938	-	gccgcgcgggccgc	0.329
Adf-1	2953	+	ccgcgcccggcgccgc	0.668
Adf-1	2956	+	cgcccggcgccgccta	0.104
>BMSK0001949
>BMSK0002290
>BMSK0001837
>BMSK0001700
>BMSK0001897
>BMSK0002001
>BMSK0002193
>BMSK0001814
HSF	4555	+	agaaacctcgagagg	0.108
>BMSK0001779
>BMSK0001967
>BMSK0002235
Hb	819	+	gcaaaaaaaa	0.109
Adf-1	952	-	taggcgccagcgccag	0.317
Adf-1	971	+	cagctgcgctggcgta	0.151
Adf-1	976	+	gcgctggcgtagcgag	0.126
Hairy	990	+	agggtacgcgccca	0.391
Adf-1	1004	+	ccggcgctggcggcga	0.127
Adf-1	1004	-	ccggcgctggcggcga	0.339
Adf-1	1007	+	gcgctggcggcgacgc	0.135
Adf-1	1024	+	ccgcccgcgccgccgc	0.508
>BMSK0001695
>BMSK0001740
>BMSK0002059
>BMSK0002075
>BMSK0001827
Su(H)	1234	+	aatgtgggaaaat	0.144
CF1/USP	1348	+	ggggtcatg	0.249
CF1/USP	1348	+	ggggtcatg	0.3
CF1/USP	1357	+	ggggtcatg	0.236
CF1/USP	1357	+	ggggtcatg	0.284
CF1/USP	1565	-	tgtgacccc	0.146
>BMSK0001957
E74A	1090	-	ccgctcttcctgctttg	0.116
>BMSK0002026
>BMSK0001860
Sn	685	+	aggacaggtgggc	0.223
Sn	729	-	tgctaacagctgcc	0.144
Adf-1	779	+	gggcggctgcttcgcg	0.121
CF1/USP	820	-	cgtgaccca	0.131
Zeste	2732	-	tgcttcactcaaactt	0.15
Adf-1	2757	-	tcagctgcggccgctg	0.132
>BMSK0001893
>BMSK0002082
>BMSK0001895
>BMSK0001796
>BMSK0002148
>BMSK0001734
>BMSK0001992
HSF	1836	+	agaaaagagttttct	0.104
>BMSK0002019
>BMSK0002702
>BMSK0002869
>BMSK0002763
>BMSK0002570
>BMSK0002809
>BMSK0002642
Hairy	658	-	ggtgcgcgtgcaac	0.176
Hairy	674	+	gaggcacgtgacac	0.199
>BMSK0002718
>BMSK0003023
>BMSK0002676
>BMSK0002633
>BMSK0002637
>BMSK0002464
>BMSK0002819
Ubx	806	-	cccgatccattaacggtgc	0.17
Sn	847	-	ggtcacctgtcac	0.203
dl	930	-	tgattttctcg	0.119
>BMSK0002872
>BMSK0002452
>BMSK0002491
dri	1562	-	gattaatcca	0.137
dl	1572	-	tggaataaccg	0.323
Bcd	1589	-	ctaatctc	0.107
STAT	1652	+	aaccgtttctaagaaagcact	0.156
STAT	1652	-	aaccgtttctaagaaagcact	0.337
CF2-II	1673	+	atatatgtg	0.311
CF2-II	1673	+	atatatgtg	0.116
CF2-II	1685	+	atatatata	0.105
CF2-II	1686	-	tatatatac	0.174
CF2-II	1686	-	tatatatac	0.464
CF2-II	1695	+	atatatata	0.136
CF2-II	1696	-	tatatatat	0.13
CF2-II	1706	-	tatatatat	0.102
CF2-II	1707	+	atatatata	0.114
CF2-II	1708	-	tatatatat	0.154
CF1/USP	1753	+	gaggtgatg	0.173
Hb	1793	-	ttttttattg	0.232
CF2-II	1847	+	ctatatata	0.238
CF2-II	1847	+	ctatatata	0.151
Ubx	1894	-	tcgtcccaattaaccgcaa	0.356
Bcd	1927	+	gggattac	0.113
CF1/USP	2000	-	gatgccccc	0.151
>BMSK0002546
>BMSK0002939
>BMSK0002369
>BMSK0002648
>BMSK0003060
>BMSK0002686
>BMSK0002816
>BMSK0002952
Adf-1	258	-	ggggctgcatcggcaa	0.21
STAT	407	-	ttacgtttaccggaaaagtag	0.121
>BMSK0002877
mtTFA	69	-	ggggataggga	0.138
Ttk69K	87	-	gcgcgacc	0.119
Hairy	169	-	atgagacgtgcgca	0.117
Adf-1	183	-	ggcgcgacagtcgcga	0.352
HSF	225	-	ccttctttcttttcg	0.106
HSF	241	-	tttctaatcccttct	0.24
Bcd	244	-	ctaatccc	0.115
>BMSK0003455
>BMSK0003276
Hairy	1562	+	ggcgcacgcgcggc	0.38
Zeste	1587	-	aaagccactcggtcgc	0.219
Adf-1	1614	+	tcgcgccgggagccga	0.137
Adf-1	1664	+	cagacgcggctgccga	0.19
>BMSK0003348
>BMSK0003256
>BMSK0003601
>BMSK0003283
>BMSK0003450
HSF	2005	+	cttctggactcgaaa	0.187
Ubx	2037	+	gtgtcggtaataacttcgg	0.145
Ubx	2074	+	gcacccttaagggctttga	0.106
>BMSK0003280
>BMSK0003413
>BMSK0003448
>BMSK0003188
>BMSK0003503
>BMSK0003121
Hairy	258	-	gtgtggcgtgcaag	0.169
STAT	389	-	cgcaagttcccggaaccaagt	0.151
Adf-1	408	+	gtgtggctgctgcgtg	0.148
Hairy	414	-	ctgctgcgtgcctc	0.246
Su(H)	444	-	gggtgccctcagg	0.104
CF1/USP	445	-	ggtgccctc	0.132
Zeste	482	+	ttgtttgagcgactac	0.176
Hairy	571	-	atagagcgggcggt	0.144
Adf-1	620	-	cctgcgggggcgccga	0.176
>BMSK0003365
Ubx	1727	-	cccgatccattaacggtgc	0.215
Adf-1	1786	+	ccgtcgctggcgacga	0.271
HSF	1903	-	aatctagaagtttcc	0.102
>BMSK0003117
Hairy	2623	+	taggcacgcgaggt	0.138
Adf-1	2638	-	gccgcggcggacgcgg	0.111
Adf-1	2662	-	gaggccgcggcggccg	0.143
Adf-1	2719	-	gcggctacggctacgg	0.103
>BMSK0003610
>BMSK0004034
>BMSK0003927
>BMSK0003810
>BMSK0004037
>BMSK0004106
>BMSK0003824
CF2-II	789	-	cacatatac	0.183
CF2-II	789	-	cacatatac	0.113
CF2-II	799	-	tatatatac	0.204
GCM	866	-	atcatgtgggtcg	0.101
Ttk69K	961	-	gtaggacc	0.128
CF1/USP	995	-	caccacccc	0.157
Ubx	1019	+	gaagcagtaatgcgtttcg	0.123
Su(H)	1046	+	ggtggggcaaccg	0.297
dTCF	1076	+	ccttagaactt	0.154
E74A	2221	-	ccgcgcttcctggccct	0.105
>BMSK0004084
Hairy	1865	-	cggtcgcgggcccc	0.268
Hairy	1905	+	cgggcccgcgccgc	0.205
>BMSK0003726
STAT	3455	+	ccacatttccgccaacttctt	0.286
HSF	3460	-	tttccgccaacttct	0.141
HSF	3526	+	cgaaacttctagaag	0.916
>BMSK0003895
>BMSK0003831
>BMSK0003883
>BMSK0003862
>BMSK0004085
>BMSK0004091
>BMSK0003793
>BMSK0004501
>BMSK0004700
>BMSK0004633
>BMSK0004515
>BMSK0004318
>BMSK0004577
>BMSK0004706
Adf-1	1090	+	ccgccaccgccgccag	0.152
>BMSK0004249
Su(H)	756	+	gcagtgggaacaa	0.152
Adf-1	841	+	gcacccttgcggcctc	0.152
E74A	841	-	gcacccttgcggcctcg	0.456
CF1/USP	882	+	caggtcacc	0.163
Abd-B	919	-	tccgccataccgat	0.11
CF1/USP	935	+	gcggtcgcg	0.426
CF1/USP	935	+	gcggtcgcg	0.144
dl	952	+	cgggaaactcg	0.334
Elf-1	999	-	ctgcgaagcccacacg	0.203
Adf-1	1021	+	ccgccgtcctcagccg	0.104
Adf-1	1021	-	ccgccgtcctcagccg	0.58
BR-CZ2	1040	+	gtcattgcgatttgtc	0.107
Sn	1071	+	cccatctgttgtca	0.292
>BMSK0004448
>BMSK0004686
>BMSK0004578
HSF	348	-	cctcgcttcgcttcg	0.196
>BMSK0004737
>BMSK0004346
>BMSK0004537
HSF	1775	-	attcgagaagtttcc	0.363
CF1/USP	1844	-	cgtgaccac	0.107
CF1/USP	1844	-	cgtgaccac	0.145
BR-CZ1	1882	-	attttttgtctattatca	0.13
>BMSK0004227
Zeste	1345	-	gcgaccactcaaacta	0.111
Adf-1	1471	+	tcatcgtggccgccgg	0.162
Adf-1	1523	+	cagtcgacgtcgcccc	0.253
Ovo	1565	+	tccactaacggtgct	0.128
>BMSK0004352
>BMSK0004675
>BMSK0004487
>BMSK0004544
>BMSK0004647
Adf-1	130	+	tcatcgtggccgccgg	0.214
HSF	166	+	cggaaagaatggaaa	0.283
Adf-1	182	+	cagtcgatgtcgccca	0.346
Ovo	224	+	tccactaacggtgct	0.177
Adf-1	278	+	ccgtcgcttgcgacga	0.119
>BMSK0004518
HSF	2241	+	cgaaaagaatatgct	0.176
>BMSK0004571
>BMSK0004520
>BMSK0004415
>BMSK0004369
>BMSK0004275
>BMSK0005152
>BMSK0005155
>BMSK0005059
>BMSK0005056
CF1/USP	1264	+	ggggtctcg	0.177
CF1/USP	1357	-	ggggacctc	0.101
dTCF	1461	+	ccttagatctt	0.338
BR-CZ1	1498	-	tgtagttgtctatgagct	0.104
>BMSK0005212
>BMSK0004953
CF2-II	510	-	tatatatac	0.129
CF2-II	510	-	tatatatac	0.343
CF1/USP	523	-	agcgacccg	0.111
CF1/USP	523	-	agcgacccg	0.11
HSF	533	-	cctcgcttcgcttcg	0.899
Adf-1	617	+	ctgcgggtgacgccgc	0.248
Adf-1	620	+	cgggtgacgccgcggg	0.208
Hairy	626	-	acgccgcggggcgg	0.263
dl	695	-	gtgaaagtccc	0.107
Ttk69K	715	+	ggtccagc	0.147
>BMSK0004798
HSF	1683	-	attcgcttctagaaa	0.191
>BMSK0005069
GCM	294	-	tatatgctggtag	0.375
dl	313	+	gggctattcca	0.377
Zeste	351	+	cgacctgagtgaattg	0.244
GCM	409	+	ccaccagcatgta	0.393
Zeste	443	-	gtgaccactcaacatc	0.321
CF1/USP	461	+	ggggtcata	0.188
CF1/USP	461	+	ggggtcata	0.249
>BMSK0005245
Adf-1	371	-	tgagccacgaccgcga	0.226
dl	393	+	cgttttttcca	0.105
dl	431	+	tggttttttcg	0.168
Zeste	474	+	gcgtctcagtgagagg	0.208
Su(H)	496	+	accgtgaaaaccg	0.344
dl	498	+	cgtgaaaaccg	0.154
Su(H)	525	+	agtgagagaaagt	0.167
Hb	566	-	gtttttgtga	0.117
CF1/USP	596	-	gacgacccc	0.374
CF1/USP	596	-	gacgacccc	0.172
Hb	608	-	cttttttggg	0.113
Hb	609	-	ttttttgggg	0.411
dl	664	+	ggatttttccg	0.651
E74A	691	+	gtaatccggaatttctg	0.615
Sn	711	+	accacgtgctaccg	0.283
Hairy	749	-	caggcgtgtggcac	0.425
HSF	764	+	ccaatagaagcgtct	0.132
HSF	769	+	agaagcgtcttgaca	0.109
>BMSK0005101
STAT	1805	+	gaacatttcacggaaatagct	0.101
>BMSK0004985
>BMSK0005118
>BMSK0005142
CF1/USP	292	+	aaggtcacc	0.139
Adf-1	322	-	taggcagcggcagcgg	0.569
Adf-1	370	-	tgggcgacggtaacca	0.104
Zeste	379	-	gtaaccactcaccatc	0.137
CF2-II	662	-	tatatatac	0.115
Adf-1	761	+	cagcttccgccgctcg	0.149
HSF	5859	+	ggaaaagaagagaaa	0.503
HSF	5883	+	ggtaaactctcgaag	0.111
HSF	5888	+	actctcgaagacaaa	0.175
HSF	5911	-	ggaaatctcttttcg	0.586
HSF	5942	+	cgaaaagcagattgt	0.146
E74A	6126	-	ccggacttcggtgatgg	0.363
Sn	6258	+	aaaacaggtgtat	0.434
E74A	6289	-	catcgctcccagatttg	0.218
Zeste	6306	-	gatcccgctccattgt	0.183
Adf-1	6324	-	ccggcaccttcgtcag	0.133
Adf-1	6342	-	ccttcagcagcaactg	0.342
>BMSK0005110
>BMSK0004853
BR-CZ1	724	+	tagtagtaggaaagactg	0.101
Hb	742	+	gcataaaaat	0.12
CF2-II	753	+	atatatgtg	0.198
Zeste	788	+	cgaaatgagtggtgcc	0.418
dl	823	-	ggtttctctgg	0.286
E74A	849	+	ccattgcgggagtctga	0.197
E74A	865	-	accgacttccgtgcacg	0.345
dl	880	+	cgggaacatcc	0.232
Sn	892	+	ccaacatgctcaca	0.207
Adf-1	906	+	cactggttgccgcgtc	0.392
GCM	946	+	tgcccagcatgaa	0.166
Croc	963	+	caaggtaaataacaac	0.102
CF1/USP	981	-	ggcgacctc	0.47
CF1/USP	981	-	ggcgacctc	0.112
>BMSK0005131
>BMSK0005149
>BMSK0004858
>BMSK0004929
>BMSK0005068
>BMSK0004854
STAT	3071	+	gctgtcttccgtgaaaactta	0.118
HSF	3135	-	agaaatttgttgtct	0.122
HSF	3296	+	agaattttgtagaag	0.32
dl	3335	+	cgggttttcca	0.18
HSF	3410	-	attccagaaatttct	0.49
STAT	3540	+	ctagacttcctggaaatgctc	0.162
STAT	3540	-	ctagacttcctggaaatgctc	0.158
>BMSK0004850
HSF	785	+	cgaagcgaagcgagg	0.265
>BMSK0005006
Adf-1	3346	-	ggcgcgagggcagcgg	0.139
HSF	3421	+	cttcgcgtatcgagt	0.107
Hairy	3460	-	aggcggcgtgcgat	0.121
Adf-1	3531	-	gcggcgactgctgcgg	0.114
Adf-1	3556	+	ctgcggccgatgcaga	0.125
STAT	4191	+	gagcttttcaacgaaatgtta	0.152
>BMSK0005030
>BMSK0005284
Hairy	2153	-	gcggcgcgtgcccg	0.102
>BMSK0005520
CF2-II	1520	-	tatatatac	0.24
CF2-II	1532	-	tacatatac	0.219
CF2-II	1532	-	tacatatac	0.274
Croc	1548	-	taaaatatttacggtt	0.127
Ovo	1592	+	tattgtaaccgcggg	0.327
Zeste	1647	+	atttttgagtgagttg	0.196
>BMSK0005753
HSF	1930	+	agaaaattcgagata	0.153
Zeste	1974	+	ttgattgagtggagtg	0.1
Adf-1	2322	-	gaagcggcggcggcgc	0.184
>BMSK0005529
BR-CZ1	1717	-	gtgttttgtttatgacga	0.507
dri	1857	+	ttgattaatt	0.182
dri	1859	-	gattaattta	0.169
BR-CZ1	1871	-	gagttttgctgttcagtt	0.178
Zeste	1904	-	taaatcactcgtttac	0.193
Su(H)	1968	+	attgtggcaacac	0.186
Sn	1972	-	tggcaacactttct	0.147
Su(H)	1990	-	cctttgtcacgat	0.239
dl	2021	+	cgagaaatccg	0.14
Ttk69K	2032	+	ggtcctcc	0.106
Adf-1	2080	+	caccggctgcagctcc	0.132
Adf-1	2082	-	ccggctgcagctccta	0.151
Adf-1	2097	-	aaggctgcggcagctc	0.281
Adf-1	2100	-	gctgcggcagctcctg	0.201
Sn	2134	-	ctaaacctgcgtc	0.15
Sn	2158	-	cggcacctgcccc	0.718
Adf-1	2176	+	cagctgcgcctgcccc	0.197
Sn	2179	-	ctgcgcctgcccc	0.14
Adf-1	2197	+	cagctgcgcctgcccc	0.209
Sn	2200	-	ctgcgcctgcccc	0.148
Adf-1	2218	+	cagctgcgcctgcccc	0.198
Sn	2221	-	ctgcgcctgcccc	0.14
Adf-1	2257	+	cagctgcctctgcccc	0.374
Sn	2282	+	agcccctgctccca	0.128
GCM	2310	+	aaacccgcagccg	0.248
Adf-1	2373	-	cctgctgccgcaaagc	0.116
Adf-1	2389	+	ctgctgctgctgctgc	0.2
Adf-1	2392	+	ctgctgctgctgctgc	0.215
Adf-1	2395	+	ctgctgctgctgctgc	0.2
Adf-1	2469	-	tctgctaaagcagcag	0.117
Adf-1	2526	-	gctgcggcaacagcag	0.352
Adf-1	2529	-	gcggcaacagcagcca	0.13
Bcd	2607	+	gggattaa	0.238
Sn	2632	-	tgaaacctgttac	0.168
Ftz	2646	+	aaagcacttaag	0.189
>BMSK0005727
E74A	239	-	cggtccttccgggctcc	0.509
GCM	259	-	agaatgggggccc	0.349
Hairy	272	+	tgggcacgggccct	0.459
>BMSK0005808
>BMSK0005756
>BMSK0005362
STAT	1160	+	agatttttcccgggaagagcc	0.133
>BMSK0005484
Hairy	924	+	ggggcacgagcgcc	0.132
Hairy	924	-	ggggcacgagcgcc	0.12
Adf-1	958	+	tcgctgcggtcggtgg	0.18
Sn	979	-	gcacacctcccgc	0.105
Adf-1	995	+	ccaccggtgccacctc	0.114
>BMSK0005563
>BMSK0005569
CF1/USP	724	+	ggggtcaca	0.15
Bcd	8155	-	ttaatccc	0.12
HSF	8168	+	cgaagaaaaacttct	0.195
E74A	8212	+	tgaaaccggaagtaccc	0.112
Adf-1	8262	+	tcgccgtcgccgcctg	0.144
>BMSK0005368
Adf-1	975	+	gcgccgtcgcagcttc	0.109
>BMSK0005566
>BMSK0005322
>BMSK0005271
>BMSK0005555
>BMSK0005744
>BMSK0005862
>BMSK0005548
HSF	3196	+	cgaaacgaatatttt	0.147
Adf-1	3335	+	gcgtcgcggcggcggg	0.226
Hairy	3353	+	ggggctcgcgacgc	0.109
Adf-1	3365	+	gcgtcgctgcggcggc	0.145
Hairy	3407	+	cacgcacgcgcacg	0.138
>BMSK0005588
>BMSK0005469
>BMSK0005386
HSF	774	+	cggaaagaatggaaa	0.431
Adf-1	790	+	cagccgatgtcgccca	0.638
Sn	859	-	aagcaccggtcac	0.17
Adf-1	886	+	ccgtcgcttgcgacga	0.218
Ubx	910	-	acgagtacattaaccctca	0.352
dl	954	-	ggatcttctca	0.138
Sn	977	-	tccgatccggtggt	0.177
CF1/USP	1053	-	cgtgagctc	0.129
Abd-B	1128	+	gactttttggcggg	0.113
>BMSK0005417
>BMSK0005720
>BMSK0005644
>BMSK0005571
>BMSK0005299
>BMSK0005850
>BMSK0005613
>BMSK0005393
>BMSK0005741
HSF	591	+	tgaagtgaaacttct	0.145
HSF	636	+	ggacgtctcgcgaat	0.117
HSF	718	-	agaagtttcacttct	0.537
CF1/USP	797	-	ggtgagctc	0.115
dl	897	+	tgagaagatcc	0.138
Zeste	913	+	gaaattcagtgggctg	0.147
Ubx	933	+	tgagggttaatttactggt	0.107
Adf-1	960	-	tcgtcgcaagcgacgg	0.198
Ovo	1015	-	agcaccgttagtgga	0.3
dl	1031	+	cgggaggatcc	0.105
Adf-1	1056	-	ggggcgacgtcgactg	0.524
HSF	1073	-	tttccattctgtccg	0.111
Adf-1	1081	-	ctgtccgcaggatcgg	0.103
Hairy	1106	-	ctttcacgtgcacc	0.12
>BMSK0005612
>BMSK0005610
>BMSK0005332
>BMSK0005380
BR-CZ2	4171	-	gtaaaatagaaaagga	0.324
HSF	4187	-	tttct	0.162
CF2-II	4230	-	gacatatac	0.34
Hairy	4270	+	agcacacgctgcag	0.112
CF2-II	4305	-	tacatatat	0.407
CF2-II	4305	-	tacatatat	0.31
STAT	4317	+	aaatatttggcggacatcgtc	0.178
STAT	4317	-	aaatatttggcggacatcgtc	0.153
Croc	4369	+	aaaagttaacaattgg	0.11
Sn	4372	-	agttaacaattggt	0.362
CF2-II	4390	+	ggatatgta	0.12
CF2-II	4391	-	gatatgtac	0.119
BR-CZ4	4427	+	tttgcaaagaaat	0.101
BR-CZ2	4433	-	aagaaatatagaagaa	0.127
BR-CZ2	4435	-	gaaatatagaagaatc	0.15
Ovo	4458	-	gagactgttaataga	0.222
dri	4469	+	tagattaaat	0.139
Hairy	4519	+	tgcgcacgcgactg	0.186
>BMSK0005754
>BMSK0005416
>BMSK0006258
>BMSK0006149
>BMSK0006208
>BMSK0006470
BR-CZ1	414	+	agataattgacagatgcc	0.125
mtTFA	514	+	gcattatcagc	0.129
CF1/USP	571	-	ggtgacccc	0.252
GCM	644	+	atccccgcattct	0.201
GCM	695	+	aagccagcatcgc	0.124
E74A	738	-	ccgcgcttcctggccct	0.253
E74A	964	-	cacgacctccggtctcg	0.112
BR-CZ1	1019	+	agataattgacagatgcc	0.135
dl	1180	-	cggaagaaccc	0.191
>BMSK0006602
>BMSK0006483
>BMSK0006481
>BMSK0006083
>BMSK0006615
HSF	63	-	cttctcttcaagaat	0.107
Abd-B	357	+	ggctgtatggctta	0.116
HSF	382	-	tttctcttcgagaaa	0.469
Hairy	471	+	tagggacgcgcctg	0.125
>BMSK0006182
>BMSK0006727
>BMSK0006215
HSF	3941	+	agaaaattctagaag	0.192
>BMSK0006599
HSF	3114	+	cttcgagaaaagaac	0.141
Hairy	3190	-	ctttcgcgtgcccc	0.111
>BMSK0006570
>BMSK0006490
>BMSK0006447
>BMSK0005926
>BMSK0006330
Croc	271	+	aaagataaatagattg	0.172
HSF	337	+	tctcgtgagacgaaa	0.198
dl	377	+	gggtatttcca	0.373
HSF	398	+	cgaagtttctggaac	0.287
dl	407	-	tggaacaaccc	0.105
>BMSK0006201
>BMSK0006136
HSF	2545	+	agaagagcagcgaag	0.132
HSF	4273	+	cgaatataggcttcg	0.127
Adf-1	4279	-	taggcttcgacgacgg	0.153
mtTFA	4338	-	gatgataaggg	0.149
dTCF	4369	+	actttgatttt	0.343
>BMSK0006303
Adf-1	884	+	ctgcggctgtcgtggc	0.322
dl	903	-	cggaatatccc	0.435
HSF	916	+	tttcgcgaatgcaaa	0.271
Ovo	974	-	ctggctgttccgatt	0.135
HSF	997	+	agagttgaaaattct	0.144
HSF	1010	-	cttcaagaagattcc	0.244
>BMSK0006633
>BMSK0006165
Sn	292	-	gtgcatctgtttc	0.174
Adf-1	310	-	cggtcggcttctgcgc	0.138
>BMSK0006059
>BMSK0006396
>BMSK0006559
>BMSK0006418
HSF	789	+	cgaaccgaaacgcat	0.105
STAT	804	-	tactgcttcacggaaataggc	0.113
Adf-1	3523	+	cagactctgctgcggg	0.115
HSF	3545	+	agaagagaaaagaat	0.202
>BMSK0006287
>BMSK0006618
>BMSK0006119
>BMSK0006614
>BMSK0006346
>BMSK0006601
>BMSK0006025
>BMSK0005995
Sn	1455	+	cagacaggtggag	0.116
>BMSK0006291
>BMSK0006327
>BMSK0006280
>BMSK0006177
>BMSK0006180
>BMSK0006704
>BMSK0006433
>BMSK0006548
CF2-II	913	+	atatatgta	0.101
CF2-II	931	+	gtatatata	0.182
Bcd	1118	-	ttaatccc	0.112
E74A	1131	+	gcaatccggcagcgagc	0.149
>BMSK0006250
Ubx	663	+	gagggggtaacggaccagg	0.17
CF1/USP	666	+	ggggtaacg	0.136
HSF	700	+	cctccagagaggaag	0.332
GCM	762	+	cggcccgcaccaa	0.478
Ubx	786	-	tacaagtcattaaatcccg	0.185
HSF	911	+	cgccacttcaagaag	0.139
Adf-1	948	+	ttgtcgtggccgccga	0.491
Adf-1	975	+	gcgatcctgtggaccg	0.156
BR-CZ2	987	-	accgaatagtaaacag	0.128
Croc	991	+	aatagtaaacagtcga	0.19
Adf-1	1000	+	cagtcgacgtcgccct	0.232
Ubx	1037	-	cccgatccattaacggtgc	0.585
Sn	1069	-	aagcaccggtcac	0.154
BR-CZ3	1094	+	gagtgaactaaccca	0.129
dl	1123	-	tgagtttctcg	0.137
dl	1135	+	cggatcttccc	0.245
dl	1136	-	ggatcttccca	0.152
Sn	1159	-	tccgatccggtggt	0.161
E74A	1213	-	caacactcccgctttga	0.217
CF1/USP	1234	-	cgtgagctc	0.134
Sn	1382	-	cgcacacaggttgt	0.105
mtTFA	1398	-	gctgataattc	0.267
Sn	1414	+	cgcgcctgcttgta	0.202
CF2-II	1454	-	tatgtatat	0.136
Ftz	1484	-	cttaattgtaat	0.4
HSF	1511	-	tttcgcgagtcgtcg	0.377
dri	1548	+	tagattaaaa	0.131
BR-CZ2	1555	-	aaacaataggataaat	0.13
dl	1601	-	ggggtttctgg	0.165
Zeste	1628	+	aaatttgtgtgaattg	0.141
BR-CZ1	1646	-	ttattttgtgaattgtat	0.295
Su(H)	1716	+	acagtgggaaaat	0.229
dl	1720	+	tgggaaaatgc	0.322
dl	1755	+	gggtttttcca	0.953
Abd-B	1803	+	ggatttatgtcatc	0.226
BR-CZ2	1833	+	tcctttcctatttttt	0.772
dl	1896	-	cgtttttcttg	0.117
dTCF	1938	+	cctttgatttt	0.833
dri	1977	-	ctttaatcga	0.209
Adf-1	2035	+	gggctgctctcgctga	0.127
>BMSK0006560
Zeste	673	-	acggtcactcacatgc	0.34
E74A	700	+	caaacccgtaagtgtag	0.411
Su(H)	799	+	agcgcgcgaacct	0.337
Hairy	799	-	agcgcgcgaacctc	0.107
HSF	812	+	cgaaccttcgcgtag	0.185
HSF	817	-	cttcgcgtagtctcc	0.112
Su(H)	825	-	agtctcccacaca	0.217
Ovo	866	+	cgaagtaacggacgt	0.227
CF1/USP	899	-	cgtgacgtc	0.182
STAT	961	-	aatgatgtctgggaaagaatt	0.102
HSF	1020	+	aaaaaggaggagaaa	0.106
Su(H)	1091	+	agtatgcgaaccc	0.138
Ubx	1096	-	gcgaacccatttgcacagc	0.101
GCM	1184	+	ttgcccgcatgtg	0.336
Zeste	1190	+	gcatgtgagtggccgg	0.103
dl	1232	-	tgtttttctcg	0.219
>BMSK0007182
>BMSK0007183
>BMSK0007316
dl	1767	+	tgagaaaactc	0.183
Croc	1823	-	tattttgtttattttt	0.145
Abd-B	1849	+	gtatttatggccag	0.331
CF2-II	1868	+	gtatatata	0.204
Ttk69K	1921	-	gcaggacc	0.185
>BMSK0007054
>BMSK0006942
Adf-1	1044	+	gcgccgatctcgccgc	0.143
HSF	1216	+	tttcgagaaaagaaa	0.331
>BMSK0007211
CF1/USP	669	-	cgtgacccc	0.185
CF1/USP	669	-	cgtgacccc	0.551
dTCF	680	-	aacataaaagg	0.134
HSF	721	+	cgaaaagaaaataaa	0.544
Croc	825	+	aaaagtaaacaaaata	0.114
BR-CZ4	826	+	aaagtaaacaaaa	0.11
HSF	901	+	aaaaaagaaaagaaa	0.61
BR-CZ1	929	-	gtgttttgttgattcgct	0.285
BR-CZ3	929	-	gtgttttgttgattc	0.17
BR-CZ2	981	-	aagaaataataaaaac	0.136
GCM	1002	-	ggggtgctggttt	0.312
Zeste	1020	-	cgcgtcgctcaatctc	0.241
mtTFA	1093	+	tcgttatcagg	0.239
Ttk69K	1111	-	tcaggacc	0.114
E74A	1177	+	agaacccggatgaggta	0.323
CF1/USP	1196	+	ggggttacc	0.194
CF1/USP	1196	+	ggggttacc	0.331
Adf-1	1222	+	tagacggcgcagccca	0.197
HSF	1258	+	cgaggcgaatcgaag	0.341
HSF	1263	+	cgaatcgaaggttct	0.58
Adf-1	1319	+	cagacgatgccgctgg	0.564
dl	1340	-	cggaatacccc	0.365
Ttk69K	1351	-	gctggacc	0.204
HSF	1439	+	ggcagagcggtttct	0.102
Croc	1501	+	tataataaatatacaa	0.124
Croc	1518	-	cataatatttagttat	0.23
HSF	1600	+	agaaaataaaagaaa	0.135
Zeste	1713	-	ccactcactcaacttt	0.116
>BMSK0007252
Hairy	3227	-	ggcccgcgtgctgt	0.116
Adf-1	3284	-	ccggcgccggccccgc	0.127
Hairy	3301	+	gccgcacgcggcta	0.158
Hairy	3335	+	gctgctcgcgcccg	0.145
>BMSK0007265
Sn	1024	-	tttcacctgcccg	0.19
STAT	1156	+	ttttatttcgggcaaaggtag	0.169
STAT	1156	-	ttttatttcgggcaaaggtag	0.281
HSF	1189	+	agaaaagaaacgaaa	0.961
Adf-1	1205	+	tgcgcgctgccgcacg	0.188
Adf-1	1208	+	gcgctgccgcacgacc	0.238
Ttk69K	1216	-	gcacgacc	0.108
dl	1226	-	tggataaagcc	0.115
Ovo	1240	-	tggccggtttcgttc	0.172
HSF	1263	-	cctcccttcccttcc	0.46
Zeste	1282	-	cgcgtcactcattcga	0.172
dl	1295	+	cgagcaaagcc	0.175
CF2-II	1326	-	tatatctac	0.104
CF2-II	1326	-	tatatctac	0.108
CF2-II	1335	+	gtatgtata	0.208
CF2-II	1349	+	atatatgta	0.329
CF2-II	1349	+	atatatgta	0.25
Hb	1432	+	gaaaaaaaaa	0.113
Ubx	1582	+	agcgttctaatgggcttgg	0.196
Hb	1798	+	gaataaaaaa	0.151
Croc	1882	-	cattgtatttatgtat	0.102
dri	1911	+	tcaattaata	0.147
HSF	1975	-	attcgattctttttt	0.316
Hairy	2015	-	tactcgcgtgtacg	0.159
Adf-1	2020	-	gcgtgtacgtcggcgg	0.119
BR-CZ3	2087	+	tggaaaactaaactc	0.139
E74A	2158	+	aggaggcggaagatgcg	0.106
GCM	2167	-	aagatgcgtgtag	0.144
HSF	2222	+	agagatctctagaaa	0.969
Hairy	2237	-	gcgggacgggcccc	0.134
GCM	2245	+	ggccccgcagagg	0.148
Adf-1	2264	+	cagaggtcggggcggc	0.107
CF1/USP	2266	+	gaggtcggg	0.105
Adf-1	2266	-	gaggtcggggcggcgg	0.315
CF1/USP	2290	+	ggggtggtc	0.104
CF1/USP	2308	+	gaggtcagg	0.455
CF1/USP	2308	+	gaggtcagg	0.174
Sn	2320	+	gaggcaggttcaa	0.611
Adf-1	2341	-	acggtggcggcggcgg	0.159
Adf-1	2344	-	gtggcggcggcggccg	0.391
Adf-1	2345	+	tggcggcggcggccgg	0.151
Adf-1	2347	-	gcggcggcggccggcc	0.163
Ovo	2367	+	aatcgtaacggagac	0.516
Adf-1	2389	-	gctccagcggcggcgg	0.424
Adf-1	2392	-	ccagcggcggcggtgg	0.459
Adf-1	2410	-	gtggcggcggtggcgg	0.303
Adf-1	2411	+	tggcggcggtggcggc	0.118
Adf-1	2413	-	gcggcggtggcggcaa	0.293
Adf-1	2442	+	tcgccgctgtcccgtt	0.186
>BMSK0007055
>BMSK0007131
>BMSK0007126
dl	1355	+	gggttcttcca	0.205
mtTFA	1498	+	gtcttatcgct	0.141
Sn	1531	+	ccatcaggtggac	0.346
CF2-II	1592	-	tacatatac	0.164
CF2-II	1592	-	tacatatac	0.206
CF2-II	1601	+	atatatgta	0.101
CF2-II	1602	-	tatatgtac	0.121
CF2-II	1614	-	tacatatac	0.15
CF2-II	1614	-	tacatatac	0.188
>BMSK0007069
>BMSK0006859
CF1/USP	1194	+	ggggtcacc	0.194
>BMSK0006809
>BMSK0007298
>BMSK0007294
>BMSK0006900
>BMSK0007133
>BMSK0007036
>BMSK0006919
>BMSK0007101
E74A	965	-	aatccattccggattcg	0.138
>BMSK0006975
>BMSK0007302
>BMSK0007017
dl	954	+	gggttcttccg	0.103
>BMSK0007027
>BMSK0007086
>BMSK0006992
dTCF	1232	+	cctttgatcta	0.159
>BMSK0007162
>BMSK0007288
Adf-1	479	+	ccgatcctgcggaccg	0.107
Adf-1	504	+	cagtcgacgttgcccg	0.114
>BMSK0007284
>BMSK0007285
>BMSK0006856
>BMSK0007099
>BMSK0007660
>BMSK0007724
HSF	221	+	accaatttctagaaa	0.153
HSF	274	-	agaagtttcacttct	0.727
BR-CZ2	296	-	gtacactagtacacgc	0.114
E74A	351	-	cgtaatctccggttgct	0.128
Adf-1	381	+	tcgccgatgctgcatc	0.424
Adf-1	384	+	ccgatgctgcatcggc	0.233
Croc	466	-	cagctcatttactttg	0.119
BR-CZ1	543	-	gatttctgtttatgacct	0.354
CF1/USP	553	-	tatgacctc	0.14
HSF	574	-	gttctggaattttct	0.823
Zeste	596	-	ataacgactcaaataa	0.153
BR-CZ1	614	+	tgtagattgacaaatgtc	0.221
Sn	652	-	taacaacaggtggg	0.118
Sn	654	+	acaacaggtgggc	0.665
Hb	692	+	caataaaaaa	0.146
BR-CZ2	707	+	gcgtgtactagtgtac	0.15
HSF	730	+	agaagtgaaacttct	0.841
HSF	778	+	gcaactttctagaaa	0.103
HSF	783	-	tttctagaaattggt	0.21
Hairy	927	-	atggcgcgtaacgg	0.187
Hairy	1078	-	atggcgcgtaacgg	0.119
>BMSK0007472
Adf-1	2008	+	acgctgctccagccgg	0.129
dl	2033	-	cggttttcgcg	0.12
>BMSK0007580
>BMSK0007515
>BMSK0007444
Su(H)	4278	+	tacgttggaaccc	0.106
BR-CZ4	4299	+	aaaataaagaaaa	0.127
HSF	4333	-	cttct	0.111
HSF	4340	+	agaaacgaaacgaag	0.794
STAT	4371	+	gaagattttaacgaaattgaa	0.124
HSF	4415	+	agaaaagaatattca	0.74
STAT	4502	-	acgtatttctgagaaacaagc	0.456
STAT	4688	-	aattgtttctgagaaacctgc	0.464
Ovo	4884	-	gttacggttactgtt	0.235
>BMSK0007820
>BMSK0007463
>BMSK0007440
>BMSK0007708
>BMSK0007870
>BMSK0007408
>BMSK0007703
>BMSK0007643
>BMSK0007528
>BMSK0007663
>BMSK0007807
>BMSK0007848
>BMSK0007651
>BMSK0007468
>BMSK0007465
Hairy	257	-	aaggtgcgtggcgc	0.194
Zeste	331	-	tcgtccactcatctaa	0.19
CF1/USP	616	+	gaggtcggg	0.355
GCM	628	-	gggatggggggag	0.18
Hb	659	+	gggtaaaaaa	0.126
dl	670	-	ggtttttctcg	0.12
STAT	677	-	ctcgatttccggcaaaactaa	0.551
>BMSK0007688
>BMSK0007539
HSF	1281	+	cgaaacgaaacgaaa	0.264
Hairy	1565	+	catgcacgcgcgcg	0.125
>BMSK0007670
Hairy	730	+	ggtgcacgcccgcc	0.189
Hairy	768	+	ggagctcgcgcgcg	0.399
>BMSK0007681
>BMSK0007560
E74A	707	-	caacacttcctgtttga	0.16
HSF	937	+	agaatggacgcgaat	0.155
dl	1059	-	tggaatagccc	0.114
>BMSK0007678
CF1/USP	3412	+	gaggtcacg	0.336
CF1/USP	3412	+	gaggtcacg	0.209
Ubx	3442	+	cggggcctaatgcctacga	0.448
CF1/USP	3505	+	gaggtcatg	0.427
CF1/USP	3505	+	gaggtcatg	0.107
CF1/USP	3598	+	gaggtcacg	0.391
CF1/USP	3598	+	gaggtcacg	0.243
Ubx	3628	+	caggccctaatgcctacga	0.253
Hb	3679	-	ctttttgtgg	0.293
CF1/USP	3691	+	gaggtcacg	0.397
CF1/USP	3691	+	gaggtcacg	0.247
Ubx	3721	+	caggccctaatgcctacga	0.237
CF1/USP	3784	+	gaggtcatg	0.418
CF1/USP	3784	+	gaggtcatg	0.105
Ubx	3814	+	caggccctaatgcctacga	0.201
dl	3898	-	cggaaaatccc	0.479
dTCF	3919	+	cctatgatcct	0.199
>BMSK0007821
>BMSK0007565
HSF	657	-	cttctcttcaagaat	0.136
HSF	969	-	tttctcttcgagaaa	0.481
HSF	1008	-	tttcgcttctggctg	0.135
dl	1035	-	cggaacaacgc	0.196
>BMSK0008211
>BMSK0008093
Ubx	378	-	cctgtgccattaacgcctc	0.125
>BMSK0008161
>BMSK0007972
>BMSK0008300
>BMSK0008118
>BMSK0008190
>BMSK0008220
>BMSK0008252
>BMSK0008627
>BMSK0008899
>BMSK0008367
>BMSK0008504
>BMSK0008633
>BMSK0009031
Hairy	701	+	cccgcccgcggcga	0.104
>BMSK0008606
>BMSK0008533
>BMSK0009036
>BMSK0008501
>BMSK0008960
>BMSK0008782
>BMSK0008458
>BMSK0008678
Su(H)	2048	-	cgtttctcacacg	0.202
CF1/USP	2148	-	catgaccct	0.147
E74A	2181	-	gtacacttccgcgatcc	0.268
Ftz	2225	-	cttcattgctcc	0.129
Croc	2256	-	caatttgtttattgtg	0.106
HSF	2343	+	aatcttgaagagaaa	0.14
Hairy	2376	-	ctggcacgtgcctc	0.178
HSF	2386	-	cctctggaaacttcg	0.102
>BMSK0008959
>BMSK0008657
>BMSK0008758
>BMSK0008559
Hairy	64	+	tgagcccgcgcggg	0.13
Hairy	68	-	cccgcgcgggtagg	0.124
dTCF	167	+	ccttagagctt	0.271
Sn	237	-	taacaccaggtggg	0.112
CF2-II	303	-	tatatatat	0.1
CF2-II	333	-	tatatatat	0.116
Zeste	376	+	cacatcgagtgactcg	0.264
dl	580	-	aggaaaaatcc	0.105
>BMSK0008840
Zeste	223	+	ccttttgagtctcttt	0.163
Ovo	1739	+	ccgtccaacagtctc	0.155
>BMSK0008918
>BMSK0008889
HSF	1054	+	ggaatcatctcgaat	0.135
>BMSK0008554
>BMSK0008453
HSF	2094	-	cctctcttcgagaag	0.11
>BMSK0008990
>BMSK0008921
>BMSK0008721
>BMSK0008482
>BMSK0008529
>BMSK0008658
>BMSK0008977
>BMSK0008546
Hairy	2049	-	aaagcgcgtgcgag	0.138
Adf-1	2116	+	gcgccgccgccgctcg	0.246
Adf-1	2132	+	ccgccgcctctaccgc	0.104
>BMSK0008774
>BMSK0008916
E74A	1907	-	cctcctttcctgtttct	0.188
E74A	2037	-	gctctcatcctggttga	0.166
Abd-B	2061	-	gttgccgtaactgg	0.149
Adf-1	2100	-	gcggcggctgtagatg	0.11
CF1/USP	2169	-	cgtgacctg	0.202
CF1/USP	2169	-	cgtgacctg	0.11
Adf-1	2179	-	tcaccaacatcggctc	0.176
Adf-1	2203	+	gtgctgctccggccgc	0.33
Adf-1	2205	-	gctgctccggccgctg	0.293
Adf-1	2206	+	ctgctccggccgctgg	0.131
Adf-1	2230	+	cagccgctgctgctgc	0.447
Adf-1	2233	+	ccgctgctgctgcagc	0.356
Adf-1	2248	+	ccggcgctccggccga	0.392
Adf-1	2251	+	gcgctccggccgagga	0.251
>BMSK0008549
Ovo	3569	-	tctgctgttactaga	0.144
Su(H)	3665	-	ggtatctcacgat	0.129
STAT	3678	-	caatctttcttggataacgtt	0.133
HSF	3781	+	agaaacgaaaggaga	0.207
Adf-1	3963	+	ctgctgcagcggccta	0.146
Adf-1	4014	+	tcgccgctgcagccgc	0.205
Adf-1	4017	+	ccgctgcagccgccca	0.102
HSF	4072	-	agaagcctctcttca	0.303
Ftz	4110	-	cttaattctcgt	0.102
>BMSK0008552
>BMSK0008547
HSF	186	+	agaaactaatcgaaa	0.186
HSF	191	+	ctaatcgaaacgaag	0.267
Adf-1	211	+	tagtggccgacgcccg	0.507
Hairy	236	-	ttgtcgtgtgcttg	0.203
Zeste	288	+	ggatacgagtgcaccg	0.107
Sn	296	-	gtgcaccggccgc	0.421
mtTFA	307	+	gccttatcctc	0.116
Abd-B	318	-	taggccatgacggc	0.131
HSF	1868	-	ttgcatttcttttct	0.128
Adf-1	2027	-	taggctgcggcaagac	0.188
HSF	2045	+	tgaatcgaaatgtct	0.104
HSF	2050	+	cgaaatgtctggaag	0.684
Adf-1	2074	+	gcgttgcaccggcggc	0.126
Adf-1	2076	-	gttgcaccggcggcgc	0.153
Adf-1	2079	-	gcaccggcggcgccga	0.114
Adf-1	2082	+	ccggcggcgccgagcg	0.125
Adf-1	2082	-	ccggcggcgccgagcg	0.142
Hairy	2090	-	gccgagcgtgcaac	0.104
Adf-1	2103	-	cgcgccgccatcgcgc	0.171
Adf-1	2104	+	gcgccgccatcgcgct	0.385
GCM	2122	+	aagcccgcctcga	0.15
dTCF	2147	-	cagctcaaagg	0.491
Hairy	2159	+	atggctcgctaggg	0.18
Zeste	2173	+	ccagtcgagcgtacac	0.234
dl	2200	-	ggttttactcg	0.111
Hairy	2214	+	taccctcgcgacgt	0.136
Hairy	2261	+	cggtcacgcggcca	0.732
HSF	2279	-	cttcgctttgagaga	0.456
Adf-1	2299	+	ctgcggccctcgccag	0.138
Hairy	2301	+	gcggccctcgccag	0.487
>BMSK0008517
>BMSK0008632
>BMSK0008461
dl	213	-	gctttttctcg	0.234
Adf-1	227	-	cagtctgctacggcgg	0.379
GCM	276	-	aatgtgcgggtat	0.343
>BMSK0008409
>BMSK0009325
>BMSK0009323
Hairy	1286	-	ctggcgcgggggcg	0.266
>BMSK0009113
Ubx	614	+	gcctgcttaatggcgcccg	0.162
>BMSK0009193
>BMSK0009503
>BMSK0009432
>BMSK0009129
>BMSK0009235
>BMSK0009649
>BMSK0009190
>BMSK0009382
>BMSK0009479
>BMSK0009184
>BMSK0009301
>BMSK0009471
>BMSK0009229
>BMSK0009107
>BMSK0009564
Croc	2014	-	ccgcgtatttactggc	0.127
Ttk69K	2041	-	gcaagacc	0.119
Adf-1	2050	+	cgccagctgccgctga	0.101
Adf-1	2053	+	cagctgccgctgacgt	0.495
dl	2069	+	tgagaagatcc	0.154
Adf-1	2077	-	tcctcagctccgtcgg	0.317
Adf-1	2095	+	tcgaagctgacgctga	0.243
E74A	2165	+	tgcggccggacgtgaga	0.252
Su(H)	2173	+	gacgtgagaagct	0.185
Abd-B	2183	-	gctgtcgtcaatgc	0.182
Adf-1	2208	-	ggagcacctgcagcgg	0.106
Sn	2209	-	gagcacctgcagc	0.131
Adf-1	2218	+	cagcggctgctgcagc	0.148
Adf-1	2220	-	gcggctgctgcagctg	0.229
Adf-1	2221	+	cggctgctgcagctgc	0.149
Adf-1	2224	+	ctgctgcagctgcccc	0.192
Adf-1	2239	+	cagctgctgctgctgc	0.379
Adf-1	2242	+	ctgctgctgctgctga	0.303
Adf-1	2245	+	ctgctgctgctgagga	0.123
>BMSK0009427
>BMSK0009071
>BMSK0009183
>BMSK0009223
HSF	4290	+	agaagagaaaagaga	0.133
>BMSK0009488
Zeste	357	-	atacgcactcaacaaa	0.146
GCM	424	+	aaacccgcaaaat	0.138
HSF	527	-	atgcgtttcggttcg	0.263
dTCF	575	+	ccttagaactt	0.127
Sn	645	-	tgacatcaggtggg	0.208
Sn	728	+	aagacaggggtcc	0.107
>BMSK0009641
>BMSK0009898
>BMSK0010322
>BMSK0010135
>BMSK0010273
>BMSK0009809
>BMSK0009955
>BMSK0010284
>BMSK0009882
>BMSK0010125
>BMSK0009907
>BMSK0010192
HSF	1586	-	agaagtggcttttcg	0.163
BR-CZ2	1619	+	ttgtgatctatttctt	0.114
>BMSK0010254
>BMSK0009815
>BMSK0010099
>BMSK0010231
>BMSK0010030
>BMSK0010031
>BMSK0010282
Hairy	2080	-	cgggcgcgtggagc	0.207
Adf-1	2126	-	gcggctgcggcaacga	0.114
>BMSK0009841
Hairy	938	+	atggcccgcgacaa	0.175
Hairy	959	+	gcggcacgcgaacg	0.351
>BMSK0009767
>BMSK0010040
>BMSK0010240
>BMSK0009998
>BMSK0010278
>BMSK0010211
>BMSK0009831
dl	1782	+	ggttttttccc	0.105
Su(H)	1828	-	cggtacgcacgat	0.125
Ovo	1904	-	ccgacagttggtatc	0.132
dl	1922	-	cggaaaaactg	0.104
dl	1985	+	gggcttttcta	0.109
Hairy	2058	+	cctgcacgctacta	0.229
Adf-1	2129	+	cggtcgccgcagcaag	0.235
Adf-1	2149	+	cgtctgccgtggccgg	0.296
>BMSK0010142
>BMSK0010176
Zeste	505	-	ccggtcactcacatgc	0.115
E74A	532	+	caaacccgcaagtgtag	0.148
Su(H)	631	+	agcgcgcgaaccg	0.129
>BMSK0010549
>BMSK0010556
Hairy	800	-	tgggagagtgcggg	0.164
GCM	804	-	agagtgcggggta	0.131
Adf-1	825	-	cggtcgggcgcggtgc	0.195
Adf-1	848	-	cctgcttcctcagccc	0.109
GCM	860	+	gcccccgaatcct	0.17
Hairy	874	+	ggagctcgcgcgcg	0.65
>BMSK0010596
E74A	1025	+	agaacccggatgaggta	0.204
CF1/USP	1044	+	ggggttacc	0.154
HSF	1115	+	cgaggcaaatcgaag	0.165
Adf-1	1132	-	tctgaaacggcagccg	0.178
Adf-1	1185	+	ccgctggtgtcccgga	0.193
Ttk69K	1208	-	gctggacc	0.101
E74A	1220	-	ccagcctgccgggtcgg	0.163
GCM	1290	-	agagtgctggtag	0.158
Hairy	1304	+	gcgccacgcgacct	0.579
dTCF	1335	+	cccttgaactt	0.238
E74A	1394	-	tccctcttccggccccc	0.204
Adf-1	1414	+	tcgacggcgccgccgg	0.236
dl	1471	-	tgcaaaaaccc	0.326
>BMSK0010815
>BMSK0010811
>BMSK0010558
CF2-II	241	-	tatatacac	0.105
Ttk69K	332	-	gctggacc	0.126
Hairy	415	+	tcgccccgcggctt	0.163
Adf-1	419	-	cccgcggcttcacccg	0.105
Adf-1	420	+	ccgcggcttcacccgc	0.183
Adf-1	422	-	gcggcttcacccgcga	0.262
Ovo	441	+	gacaataaccgcggg	0.288
Hairy	458	-	acatcgcgggactc	0.124
HSF	500	+	cgaagcgaagcgaag	0.835
>BMSK0010499
>BMSK0010424
>BMSK0010695
Hairy	1300	-	cggccgcgtgtcgc	0.109
Adf-1	1310	+	tcgccgccactgcctc	0.14
GCM	1456	-	agtatgcgggtag	0.287
>BMSK0010504
>BMSK0010502
>BMSK0010500
>BMSK0010530
>BMSK0010747
>BMSK0010570
>BMSK0011341
>BMSK0011388
>BMSK0011291
>BMSK0011296
CF1/USP	286	-	agtgacccc	0.134
>BMSK0011280
>BMSK0011289
>BMSK0011227
>BMSK0011342
>BMSK0010835
>BMSK0010935
HSF	1494	+	agaattttcgagaat	0.18
>BMSK0011339
>BMSK0011811
>BMSK0011819
>BMSK0011586
>BMSK0011579
>BMSK0011591
>BMSK0011582
>BMSK0011632
>BMSK0011455
>BMSK0011619
>BMSK0011860
>BMSK0011898
>BMSK0011710
>BMSK0011589
>BMSK0011431
HSF	2258	+	agaaaagaaaactct	0.157
>BMSK0011909
CF1/USP	2336	-	cgtgacccc	0.247
HSF	2352	-	cgaagactctgctcg	0.195
>BMSK0011778
>BMSK0011652
dTCF	1124	+	cctttgacctt	0.113
>BMSK0012337
>BMSK0012034
Sn	889	-	aggcaacagatcgt	0.172
Adf-1	907	+	cagttgccgtgccctc	0.159
CF1/USP	914	-	cgtgccctc	0.111
Hairy	977	-	ctgccgcgtggcta	0.458
Elf-1	1004	-	ctgccacaccaacaca	0.131
GCM	1020	+	gcaccagcattaa	0.222
>BMSK0012073
>BMSK0012179
>BMSK0011987
>BMSK0012256
>BMSK0012119
Ubx	449	+	gtcggcataattgcgccac	0.224
Adf-1	499	+	ttgtcgtggccgccgg	0.314
Croc	542	+	aatggtaaacagtcga	0.239
dri	593	+	tagattaacg	0.146
HSF	615	+	agaagccgcgcgaat	0.767
HSF	632	+	agaaacgaatcgaaa	0.971
Croc	712	+	caaagaaaatatcagt	0.194
dl	752	-	cgtttttctct	0.194
Zeste	754	-	tttttctctcaaattc	0.104
BR-CZ2	777	+	atttgttccatttgtt	0.149
BR-CZ1	806	-	ttattttgttatttattt	0.117
Croc	810	-	tttgttatttatttta	0.111
Adf-1	834	+	cctctgccggggcacc	0.161
BR-CZ4	850	+	aaaataaagtaaa	0.151
HSF	975	-	tttcgattcgtttct	0.811
Sn	1012	-	aagcaccggtcac	0.174
>BMSK0012334
Ovo	573	-	agcaccgttagtgga	0.104
>BMSK0012388
>BMSK0012371
HSF	679	-	cttcatttctcttcc	0.41
Ubx	751	-	acgagcccattaccttcga	0.461
E74A	771	-	aaggacttcctggttta	0.389
HSF	821	+	tttctggagaagaaa	0.563
Ovo	852	-	atgtcggtttcgatt	0.123
Zeste	904	+	tccatcgagcgggtga	0.108
HSF	950	-	ttttttttcctttct	0.185
>BMSK0012335
>BMSK0011988
HSF	333	+	cgaggcgaatcgaag	0.167
>BMSK0012072
>BMSK0012087
>BMSK0012104
Adf-1	1218	+	cctccgctccggcccc	0.158
Adf-1	1235	-	ggctcgacggcgacgg	0.325
>BMSK0012222
>BMSK0012296
>BMSK0012298
>BMSK0012262
>BMSK0012090
>BMSK0012697
HSF	3052	+	ttccgagaaaagaaa	0.217
Sn	3093	-	gagcacctgccta	0.206
dl	3169	-	ttgaaaaaccc	0.212
dl	3200	-	cggaaaaaccc	0.443
Croc	3245	+	tattgtaaatattcca	0.272
BR-CZ1	3319	+	atgaaattgacaaaaata	0.105
HSF	3347	+	tgaagtttcgggaaa	0.209
>BMSK0012846
>BMSK0012568
>BMSK0012503
>BMSK0012465
E74A	1302	+	agaagccggaaattcac	0.337
Su(H)	1337	-	attttctcacacg	0.173
Hairy	1390	-	aggtagcgtggcta	0.466
CF1/USP	1424	-	gacgacctc	0.295
STAT	1433	+	ctgaggttcgcggaaatccgt	0.107
STAT	1433	-	ctgaggttcgcggaaatccgt	0.493
Su(H)	1465	+	agtgcgggaccgc	0.11
Ttk69K	1468	-	gcgggacc	0.149
CF1/USP	1469	-	cgggaccgc	0.109
Adf-1	1478	+	tcgctggcgaggctcg	0.262
Hairy	1479	-	cgctggcgaggctc	0.137
Ovo	1632	-	gttacggttacgctg	0.104
>BMSK0012565
BR-CZ1	21	-	gaattatgaatattactt	0.139
BR-CZ3	98	+	cagcaaacaagatgt	0.121
Abd-B	114	+	agatttattacaaa	0.243
Ovo	138	+	ggaactaaccgccga	0.161
BR-CZ2	161	-	aaaaaattgtaagagc	0.12
BR-CZ1	167	+	ttgtaagagccaaaaaca	0.122
Ubx	176	-	ccaaaaacattatagcgtc	0.139
dl	199	+	tgggaaattca	0.369
BR-CZ2	221	-	ataatatagaagtaca	0.109
BR-CZ2	240	+	acttataatatatgtt	0.12
CF2-II	247	+	atatatgtt	0.274
CF2-II	247	+	atatatgtt	0.109
Zeste	264	+	ctcatcgagtgacagt	0.336
Croc	301	+	aaaaataaataaataa	0.401
Croc	305	+	ataaataaataaagaa	0.129
>BMSK0012471
>BMSK0012684
>BMSK0012756
>BMSK0012680
CF1/USP	283	+	tgggtcacg	0.112
Sn	294	-	tccgatcaggtggt	0.152
>BMSK0012678
>BMSK0012780
>BMSK0012993
>BMSK0013558
>BMSK0013074
>BMSK0013118
>BMSK0013444
>BMSK0013676
>BMSK0013450
>BMSK0013084
>BMSK0013479
>BMSK0013292
>BMSK0013485
>BMSK0013276
>BMSK0013179
Hairy	640	-	agaccgcgggccta	0.143
CF1/USP	725	+	ggggtcaga	0.115
>BMSK0013366
>BMSK0013463
HSF	974	-	tttctattccattct	0.24
>BMSK0013462
HSF	1433	+	agaatggaatagaaa	0.148
>BMSK0013338
>BMSK0013364
>BMSK0013744
Hairy	2507	-	gggccgcgtgcgcg	0.133
>BMSK0013222
>BMSK0013078
>BMSK0013483
>BMSK0013474
HSF	12142	+	agaagataatagaag	0.122
dTCF	12223	-	aagataaaagg	0.117
>BMSK0013158
>BMSK0013654
dl	750	+	gggatcttccc	0.215
Adf-1	787	+	tcgctcgcgcagcccg	0.114
GCM	796	+	cagcccgcactaa	0.104
Abd-B	932	-	gtcggcatcaatgc	0.26
Adf-1	952	+	tcgttgaagcggcacg	0.191
HSF	968	+	agacgagaaccctct	0.268
CF1/USP	986	-	cgtgaccgc	0.239
CF1/USP	986	-	cgtgaccgc	0.184
HSF	1018	+	cggacagaatggaaa	0.118
Adf-1	1039	-	gacgcgacgtcgccca	0.101
Ubx	1084	-	cccgacccactaacggtgc	0.112
Ovo	1089	+	cccactaacggtgct	0.157
Adf-1	1143	+	ccgtcgctcgcgacga	0.143
>BMSK0013482
>BMSK0013150
>BMSK0013415
Abd-B	698	-	gctgtcataaatgt	0.104
GCM	812	+	gagcccgcacgga	0.48
Bcd	828	-	ttactccc	0.108
Ovo	830	+	actcccaactgacct	0.115
dri	846	-	ttttaatcgg	0.114
CF2-II	862	-	tacatatat	0.16
CF2-II	862	-	tacatatat	0.122
E74A	914	-	tagggcttccggtaagc	0.12
CF2-II	967	-	tatatatac	0.138
CF2-II	967	-	tatatatac	0.369
CF2-II	1018	-	aatatatac	0.116
CF2-II	1018	-	aatatatac	0.161
CF2-II	1030	+	gtatatata	0.214
CF2-II	1033	-	tatatatac	0.225
CF2-II	1045	+	gtatatatt	0.104
CF1/USP	1093	+	gaggtcgac	0.14
Zeste	1113	+	tggatggagtgtgtga	0.195
HSF	1176	+	agaagagaatggaag	0.458
HSF	1181	+	agaatggaagagaaa	0.357
Adf-1	1199	+	tagctgtggcagtccc	0.126
>BMSK0013192
>BMSK0013426
Hairy	240	+	aagacccgcgggct	0.265
Hairy	261	-	acttcgcgtgctcg	0.291
Adf-1	294	-	ctggcagctgcggctg	0.118
Adf-1	303	-	gcggctgcagcagctg	0.364
Zeste	386	-	cctagcgctcgaccgc	0.269
Adf-1	405	+	gcgcctcgcccgccca	0.225
>BMSK0013304
>BMSK0013688
HSF	995	-	attctagaaatttct	0.136
>BMSK0014074
>BMSK0014272
HSF	1422	+	gggaacgaaatttcc	0.23
Adf-1	1449	+	ccgcccccgccgccgc	0.579
dl	1496	+	cgcgaaaactc	0.251
Adf-1	1519	-	cgcgcgacgacgacca	0.19
>BMSK0014267
>BMSK0014246
>BMSK0014033
HSF	1815	-	tttctcttcgagaaa	0.282
>BMSK0013853
>BMSK0013927
E74A	2312	-	gggagcttccggatctt	0.14
E74A	2363	-	acccggttccggatctg	0.162
Ovo	2392	-	gtggcagttccgtaa	0.101
Adf-1	2436	-	tccgcttcggcagcgt	0.261
Adf-1	2437	+	ccgcttcggcagcgtc	0.105
Adf-1	2439	-	gcttcggcagcgtcta	0.127
Adf-1	2455	-	aaggcggcagcagcaa	0.25
Adf-1	2458	-	gcggcagcagcaacaa	0.312
Adf-1	2488	+	gcgccggtggtgccgc	0.306
Adf-1	2491	+	ccggtggtgccgcttc	0.139
Adf-1	2511	-	tcttcgggggcggctg	0.237
Adf-1	2514	-	tcgggggcggctgccg	0.211
Adf-1	2515	+	cgggggcggctgccgg	0.139
Adf-1	2547	-	gcggctgcagcgtcag	0.623
Ftz	2563	-	cttcatcgccgt	0.292
Croc	2577	+	aaaggtaaatcttcga	0.246
Adf-1	2593	+	ttgccgcaaccgccgc	0.135
Adf-1	2595	-	gccgcaaccgccgcag	0.164
Ovo	2604	-	gccgcagtttcggta	0.132
Adf-1	2629	+	gagccgccgccgccgc	0.629
Adf-1	2632	+	ccgccgccgccgcgaa	0.192
Adf-1	2656	+	ccgccgccgctgctag	0.532
Hairy	2677	-	ctggagcgagcgct	0.136
>BMSK0014415
>BMSK0014195
>BMSK0014093
dTCF	1858	-	aaaatcaatgg	0.124
HSF	1869	+	agaaaccaagagaaa	0.515
HSF	1930	-	tttcttttcccttct	0.819
Adf-1	1946	+	gtgcggccgtgtcacc	0.11
Adf-1	1948	-	gcggccgtgtcaccgc	0.229
Sn	2009	+	aagacctgtttaca	0.224
Su(H)	2177	-	cggttccaacaag	0.145
E74A	2268	+	caaaacaggaagtactg	0.167
>BMSK0014264
HSF	4341	-	ttgctggaatttgcg	0.142
>BMSK0014298
>BMSK0013968
HSF	1494	+	agaaacgaaactgct	0.146
dl	1523	+	gggttcttcca	0.124
>BMSK0014347
>BMSK0013903
E74A	1325	+	cggagtcgggagtcggg	0.178
E74A	1333	+	ggagtcgggcagtcggg	0.117
Adf-1	1350	-	cggggtccggcggccg	0.243
BR-CZ2	1377	-	aattaatagcaaacaa	0.102
BR-CZ2	1388	-	aacaaataagaaagaa	0.204
BR-CZ3	1398	+	aaagaaacaagaaga	0.13
HSF	1454	+	tgaaacgaaacgaaa	0.893
HSF	1469	+	cgaaacgaatagaaa	0.916
HSF	1486	+	agaatagaatagtat	0.713
Croc	1502	+	aagaacaaataatttg	0.154
Sn	1525	-	agaaagcacgtgtg	0.113
BR-CZ4	1582	+	taatgaaacaaat	0.103
BR-CZ2	1600	-	aaaaaataataataat	0.135
HSF	1634	+	ataatcgaatagaat	0.511
CF2-II	1668	-	gatatatat	0.101
Croc	1677	-	ctatttatttatttat	0.122
dri	1756	-	tagtaattga	0.111
Adf-1	1841	+	tcgtcgtcgtcgtcga	0.218
Adf-1	1844	+	tcgtcgtcgtcgaacg	0.144
Croc	1882	-	tacattatttattata	0.23
Adf-1	2014	+	tcgaagcggcggacgc	0.115
Abd-B	2028	+	gcttttttggccga	0.138
Ovo	2089	-	ctttcggtttctttg	0.106
Adf-1	2140	+	tcttggcggccgcagc	0.105
Adf-1	2142	-	ttggcggccgcagctt	0.231
Hairy	2159	+	agcgctcgctccag	0.429
Adf-1	2178	-	ctagcagcggcggcgg	0.747
Adf-1	2205	-	gcggcggcggcagctc	0.824
Adf-1	2239	+	ctgcggcggttgcggc	0.294
Adf-1	2241	-	gcggcggttgcggcaa	0.133
Croc	2257	-	ccgaagatttaccttt	0.371
Ftz	2275	+	acggcgatgaag	0.273
Adf-1	2287	+	ctgacgctgcagccgc	0.767
Ttk69K	2312	+	ggccctgc	0.132
Adf-1	2319	-	ccggcagccgcccccg	0.22
Adf-1	2320	+	cggcagccgcccccga	0.278
Adf-1	2323	+	cagccgcccccgaaga	0.219
Adf-1	2346	-	gcggcaccaccggcgc	0.355
Adf-1	2355	-	ccggcgccggcccctc	0.175
Adf-1	2376	+	ttgttgctgctgccgc	0.383
Adf-1	2379	+	ttgctgctgccgcctt	0.377
Adf-1	2395	+	tagacgctgccgaagc	0.146
Adf-1	2397	-	gacgctgccgaagcgg	0.135
Adf-1	2398	+	acgctgccgaagcgga	0.309
Ovo	2443	+	ttacggaactgccac	0.13
E74A	2467	-	caccagatccggaaccg	0.123
E74A	2470	+	cagatccggaaccgggt	0.196
E74A	2521	+	aagatccggaagctccc	0.193
>BMSK0014360
>BMSK0014430
HSF	2061	+	agaagagtatggaag	0.22
CF1/USP	2091	-	gccgacccc	0.112
CF2-II	2141	-	catatatac	0.111
CF2-II	2141	-	catatatac	0.146
CF1/USP	2244	-	ggtgacccc	0.174
CF1/USP	2244	-	ggtgacccc	0.451
GCM	2317	+	atccccgcattct	0.449
GCM	2368	+	aagccagcatcgc	0.24
Adf-1	2394	+	ccatcgcagccgactc	0.169
E74A	2411	-	ccgcgcttcctggtcct	0.626
Hairy	2428	+	acggcacgcaactt	0.172
CF1/USP	2500	+	ggggtcaca	0.128
CF1/USP	2500	+	ggggtcaca	0.419
Hairy	2512	-	ctccggcgtggcag	0.227
>BMSK0013969
>BMSK0014274
Croc	159	+	aagcgtaaacatcgcg	0.205
Adf-1	174	+	gagctgcggccggagc	0.139
Adf-1	176	-	gctgcggccggagcga	0.24
Hairy	190	+	gagggacgcggcct	0.139
Adf-1	192	+	gggacgcggcctcacg	0.11
Ovo	256	+	taatgtaactgttgg	0.161
HSF	360	+	attctcgattcgagg	0.261
Adf-1	398	+	gcgacgctatggcgcc	0.212
Zeste	418	+	catattgagtgtagta	0.154
HSF	730	+	ttgctagaagcgaat	0.142
>BMSK0014202
>BMSK0013775
>BMSK0014308
>BMSK0014254
>BMSK0014453
Sn	932	-	gcgcacctgtcag	0.233
Adf-1	1067	+	ccgcttctgccggcga	0.165
Sn	1230	-	gcccacctgttgt	0.183
CF1/USP	1276	-	cgtgagccc	0.121
CF1/USP	1501	+	ggggtcgcg	0.123
>BMSK0014441
>BMSK0014376
>BMSK0013784
>BMSK0013881
>BMSK0014309
>BMSK0014459
Hairy	718	-	cgggagcgtggacg	0.138
>BMSK0014372
>BMSK0014801
>BMSK0014759
Croc	2911	-	tctattatttatttat	0.316
Croc	2948	+	aattatagatattata	0.21
BR-CZ1	2965	+	ttgcaaaacacaaattac	0.36
BR-CZ3	3009	+	gtattaactaaatga	0.352
>BMSK0014484
Sn	1351	+	ctaacaggtgccc	0.16
>BMSK0014687
Adf-1	3333	+	gcgctggcgccgcgcc	0.107
>BMSK0014537
Adf-1	1787	+	ccgctgacgccgccga	0.143
>BMSK0014951
>BMSK0014921
>BMSK0014646
>BMSK0014544
>BMSK0014939
>BMSK0014963
Hairy	298	+	ggcgcacgcgcgaa	0.135
dl	502	-	tggaataaccc	0.114
>BMSK0014781
>BMSK0014750
CF2-II	1275	-	tatatatac	0.138
Zeste	1641	+	ttagatgagtggacga	0.1
Zeste	1672	+	ggtgttgagtggttac	0.151
>BMSK0015236
>BMSK0015338
Ubx	729	+	cacggcttaatggcgtcgg	0.204
>BMSK0015224
>BMSK0015366
>BMSK0015099
>BMSK0015153
>BMSK0015184
Ovo	393	+	gacagcaaccgctat	0.116
CF1/USP	433	-	ggtgaccac	0.205
CF1/USP	433	-	ggtgaccac	0.241
Kr	451	+	gccgggttgt	0.137
Zeste	471	+	gctgttgagtgcaata	0.451
CF1/USP	495	-	cgagaccct	0.104
>BMSK0015233
>BMSK0015166
>BMSK0015518
>BMSK0015504
>BMSK0015463
>BMSK0015667
>BMSK0015558
>BMSK0015512
HSF	1423	-	tttctcttccattct	0.1
GCM	2187	-	gcgatgcgggttc	0.152
dri	6053	+	acgattaata	0.363
HSF	6073	+	agaagcttctagaag	0.805
E74A	6145	+	tggacccggaatatggc	0.107
HSF	6421	-	tcgctcttctagaag	0.175
Sn	8744	-	gagcacctgtttt	0.331
>BMSK0015583
>BMSK0015712
>BMSK0015942
>BMSK0015805
>BMSK0015909
>BMSK0015989
E74A	2198	-	ccgcgcttcctggtcct	0.197
CF1/USP	2287	+	ggggtcaca	0.142
>BMSK0015987
>BMSK0015857
>BMSK0015793
Sn	647	-	gtccacctctcgc	0.329
HSF	744	-	ctacttttcaagaaa	0.133
HSF	749	+	tttcaagaaaagagc	0.362
Adf-1	790	+	gcactggcgtcgctgg	0.432
Adf-1	796	+	gcgtcgctggtgaccg	0.13
Adf-1	809	+	ccgtgggcggcgctga	0.407
Sn	833	+	ccatcaggtgacc	0.142
CF1/USP	839	-	ggtgacccg	0.157
CF1/USP	839	-	ggtgacccg	0.358
>BMSK0015925
>BMSK0015906
>BMSK0015784
>BMSK0015785
>BMSK0015870
